# Supplementary material for: Techno-functional and 3D shape analysis applied for investigating the variability of backed tools in the Late Middle Paleolithic of Central Europe
Source: PLoS One. 2020 Aug 19;15(8):e0236548. doi: 10.1371/journal.pone.0236548 (PMC7446931; doi:10.1371/journal.pone.0236548)
Supplement: S1 Data — (XLSX) [file pone.0236548.s001.xlsx]

## Sheet: Database
ID	N° Specimen	US	Inv	Q	3D Model	Integrity	Length	Morph_Length	Width	L/W	Thickness	L/T	Cortex Q.	Raw_Material	Weight	TYPE	Keilmesser_Type	Blank	Techno-Functional Scheme	TIP	Tip origin	CP1 lenght	CP1 effective	CP1 min thickness	CP1 med thickness	CP1 max thickness	CP1 origin	CP1 preparation type	CP2 lenght	CP2 effective lenght	CP2 min thickness	CP2 med thickness	CP2 max thickness	CP2 origin	CP2 preparation type	CT1 lenght	CT1 effective lenght	CT1 retouch type	CT1 retouch depth	CT1 biseau depth	CT1 biseau thickness	CT1 biseau profile - lower	CT1 biseau profile - upper	CT1 origin	CT1 min angle	CT1 max angle	Ang_Med	CT2 lenght	CT2 effective lenght
276	1982, 43a	\	A04	\	Yes	Yes	49	49	30	1.63333	14	3.5	25-50%	Kr	20	Scraper		flake	6	NO		26		6	7	9	scheggiatura/frattura	5	30		7	9	11	scheggiatura	3	49	56		11	10	8	4	7	Post-determinated	50	65	57.5
322	N/A	G4	A08	B3	Yes	Yes	49	49	29	1.68966	11	4.45455	25-50%	Ju	19	Scraper		Plaquette	2b	Yes	CT + CT + Bifacial retouch	30		7	9	11	corticale	5								49	85	p1-p16	10	9	6	4	7	Post-determinated	40	60	50
3	P 1515/S64	G1	A01	A3	No	No	34	34	21		9		25-50%	Kr	5	Backed flake		flake	Fragmented	NO		34		4	6	8	corticale	\								25				20	9	4	5	Predeterminated	30	30	30
4	P 1518/S64	G1	A01	A3	No	Yes	40	42	27	1.55556	7	6	0	Ju	5	Backed flake		flake	6	NO		41	55	4	4	5	scheggiatura	4								38	38			12	5	4	5	Predeterminated	30	30	30
234	P 1542/S64	G1.1	A01	A4	Yes	Yes	80	81	58	1.39655	24	3.375	25-50%	Kr03	115	Scraper		flake	2b	Yes		43		5	14	18	corticale		48		5	14	17	corticale/scheggiatura		77	90		17	13	11	4	3	Post-determinated	40	50	45
5	P 1544/S64	G1.1	A01	A4	Yes	Yes	55	55	23	2.3913	13	4.23077	25-50%	Ju01	12	Scraper		flake	6/7	NO		55	64	3	7	11	corticale	\								55	59	p4-p6	5	12	6	4	5	Post-determinated	40	50	45
277	P 1548/S64	G1.1	A01	A4	No	Yes	44	44	27	1.62963	11	4	<25%	Kr03	14	Scraper		flake	6	NO		32	36	6	9	11	corticale/scheggiatura	5	25		4	5	6	frattura/scheggiatura		41	42		9	9	7	4	7	Post-determinated	50	50	50
6	P 1551/S64	G1.1	A01	A4	Yes	No	50	50	42		14		50-75%	Kr03	32	Scraper		Plaquette	6	NO		42		3	5	7	preparato da ritocco	2	23		4	6	8	corticale		49	52		4	19	13	4	7	Post-determinated	35	70	52.5
187	P 1555/S64	G1.1	A04	A5	No	Yes	66	66	34	1.94118	13	5.07692	25-50%	Ju		Other Bifacial		Plaquette	5	NO		62	74	3	7	13	corticale/scheggiatura	5								36	36		15	5	4	4	7	Post-determinated	60	65	62.5
278	P 1556/S64	G1.1	A04	A5	No	Yes	37	38	27	1.40741	16	2.375	<25%	Kr16	21	Scraper		flake	6	NO		39	60	7	13	16	scheggiatura/corticale									37	39		6	7	6	4	7	Post-determinated	65	80	72.5
279	P 1557/S64	G1.1	A04	A5	Yes	Yes	65	65	39	1.66667	7	9.28571	>75%	Ju10	26	Scraper		frost flake	7	NO		55	58	2	4	6	scheggiatura/corticale	3								65	74		8-11	4	3	7	3	Post-determinated	30	50	40
280	P 1558/S64	G1.1	A04	A5	Yes	Yes	67	67	43	1.55814	8	8.375	50-75%	Ju10	25	Other Bifacial		Plaquette	1	Yes	CP + CT + Bifacial retouch	67	76	5	6	7	frattura/scheggiatura		27		3	4	5	frattura/scheggiatura		44	48		12	8	5	5	5	Post-determinated	25	50	37.5
281	P 1559/S64	G1.1	A04	A5	Yes	No	55	55	44		17		25-50%	Kr01	30	keilmesser	Exhausted tool	flake	Other	Yes		52	60	3	10	14	corticale/scheggiatura	4b								45	48		14	13	9	4	5	Post-determinated	45	60	52.5
282	P 1564/S64	G1.1	A04	A5	Yes	No	38	38	25	1.52	8	4.75	<25%	Ju01	11	keilmesser	Exhausted tool	Plaquette	6b	NO		33		3	5	6	scheggiatura	3 + 5	21		1	5	8	frattura/scheggiatura		31	37		11	6	4	3	7	Post-determinated	40	60	50
283	P 1568/S64	G1.1	A04	A5	Yes	Yes	38	38	23	1.65217	11	3.45455	<25%	Ly01	10	keilmesser	Exhausted tool	Plaquette	6	NO		38	50	5	8	10	corticale	3								38	42	pradnick-type	15	6	4	4	5	Post-determinated	40	60	50
303	P 1601/S64	G2.1	A04	A3	Yes	Yes	37	38	30	1.26667	15	2.53333	<25%	Ra02	20	Scraper		flake	4b	NO		35	42	6	11	14	corticale									34	36	p8	15	13	10	4	5	Post-determinated	45	65	55	28	28
7	P 1611/S64	G1.2	A01	A3	Yes	Yes	31	32	28	1.14286	8	4	<25%	Kr	9	Backed flake		flake	4	NO		23		3	4	5	corticale		17		2	5	7	scheggiatura		19	19			6	4	4	5	Predeterminated	40	50	45	19	19
8	P 1618/S64	G1.2	A01	A3	No	Yes	28	34	32	1.0625	11	3.09091	0	Ju	6	Backed flake		flake	7	NO		31		3	8	10	scheggiatura									36	40			18	12	5	2	Predeterminated	25	30	27.5	19	20
9	P 1693/S64a	G1.2	A01	A3	No	Yes	56	58	39	1.48718	17	3.41176	<25%	Kr	32	Backed flake		flake	6/7	NO		62	71	2	8	15	scheggiatura	4b?								55	61			27	16	5	3	Predeterminated	30	50	40
10	P 1693/S64b	G1.2	A01	A3	Yes	Yes	57	57	24	2.375	14	4.07143	0	Kr	17	Backed flake		flake	7	NO		56		9	11	13	scheggiatura	4								52	59			17	11	4	5	Predeterminated	35	50	42.5
188	P 1741/S64	G2.1	A04	A3	Yes	Yes	32	32	14	2.28571	9	3.55556	25-50%	Ju	5	Backed flake		flake	5	NO		28		5	7	8	corticale									29	34		4	12	8	5	5	pre & post-determinated	35	50	42.5
189	P 1784/S64	G2.1	A04	A3	No	Yes	40	43	39	1.10256	11	3.90909	<25%	Kr	16	Backed flake		flake	7	NO		45		7	7	9	corticale/frattura									38	43			11	7	4	5	Predeterminated	35	50	42.5
235	P 1795/S64	G1.2	A01	A4	Yes	Yes	52	53	34	1.55882	12	4.41667	25-50%	Ju01	24	Scraper		flake	6b	NO		44		5	10	12	corticale		28		3	8	12	corticale/scheggiatura		51	57		5	4	3	4	6	Post-determinated	55	55	55
236	P 1798/S64	G1.2	A01	A4	Yes	Yes	65	65	41	1.58537	13	5	25-50%	Ju01	38	keilmesser	Core tool	flake	2b	Yes		61	77	4	8	10	corticale/frattura	4								64	79	p12	10	10	7	3	7	Post-determinated	50	60	55
11	P 1804/S64	G1.2	A01	A4	Yes	Yes	36	36	25	1.44	5	7.2	0	Ju	6	Other Bifacial		flake	2	Yes	CT + CT + Bifacial retouch	22		3	4	4	frattura/scheggiatura?									19	20	\	20 diretto, 8 inverso	8	4	4	5	Post-determinated	30	55	42.5	22	22
12	P 1806/S64	G2.1	A01	A4	No	Yes	55	69	63	1.09524	12	5.75	0	Kr	31	Backed flake		flake	7	NO		66		4	8	11	scheggiatura									49	49			18	9	4	5	pre & post-determinated	20	30	25	30	30
13	P 1812/S64	G2.1	A01	A4	No	No	37	37	26		6		<25%	Kr	10	Backed flake		flake	5	NO		28		5	6	7	corticale		18		4	6	7	corticale		36	40			6	5	4	7	Predeterminated	45	50	47.5
237	P 1838/S64	G1.2	A01	A4	No	Yes	42	43	33	1.30303	11	3.90909	<25%	Kr01	14	Scraper		flake	5	NO		33		9	10	11	scheggiatura/corticale	5								38	38	cv2-p2	5	7	5	4	5	Post-determinated	50	65	57.5
14	P 1839/S64	G1.2(mit G1.1)	A01	A4	No	Yes	51	52	44	1.18182	14	3.71429	<25%	Ju	35	Backed flake		flake	4	NO		35		9	10	11	scheggiatura/corticale	4b	25		5	10	11	scheggiatura	4	52	69			12	8	4	7	pre & post-determinated	40	40	40	16	16
190	P 1915/S64	G1.3	A04	A4	No	Yes	62	62	33	1.87879	13	4.76923	0	Kr	26	Backed flake		flake	5	NO		39		4	8	13	scheggiatura									52	52		3	13	10	4	7	Predeterminated	40	50	45
191	P 1920/S64	G1.3	A04	A4	No	No	34	36	20		10		0	Ju	7	Scraper		Undetermined	7	NO		33		5	8	10	frattura									36	50	p1-cv1	11	10	8	5	7	pre & post-determinated	45	60	52.5
192	P 1922/S64	G1.3	A04	A4	No	Yes	34	43	34	1.26471	10	4.3	25-50%	Ju10	13	keilmesser	Exhausted tool	Plaquette	2	Yes	CT + CT + Bifacial retouch	40		6	9	11	scheggiatura/corticale		21		3	5	6	scheggiatura		19	23		22	8	5	\	\	Post-determinated	40	50	45
193	P 1961/S64	G1.3	A04	A4	No	Yes	24	31	30	1.03333	7	4.42857	0	Kr	4	Backed flake		flake	4b	NO		31		1	5	7	scheggiatura									30	47			8	5	4	5	Predeterminated	25	30	27.5
284	P 1962/S64	G1.1	A04	A5	No	Yes	76	76	60	1.26667	15	5.06667	<25%	Ju06	70	Other Bifacial		Plaquette	2b	Yes	CT + CT + Bifacial retouch	32		4	8	10	scheggiatura/frattura	5									187					\	\	Post-determinated	25	60	42.5
285	P 1963/S64	G1.1	A04	A5	Yes	Yes	53	53	32	1.65625	9	5.88889	50-75%	Ju01	18	keilmesser	Core tool	Plaquette	6/7	NO		54	69	3	5	7	scheggiatura/corticale	3								53	64		11	7	5	4	6	Post-determinated	40	55	47.5
194	P 1990/S64	G1.1	A04	A5	No	Yes	65	65	36	1.80556	16	4.0625	25-50%	Kr	29	Backed flake		flake	7	NO		54		6	12	16	corticale									64	72			6	4	4	7	Predeterminated	30	60	45
195	P 2030/S64	G1.1	A04	A5	No	Yes	62	62	49	1.26531	14	4.42857	25-50%	Ju	44	Other Bifacial		Plaquette	Other	NO		44		3	8	10	scheggiatura/corticale	5								51	66		23	18	10	3	5	Post-determinated	30	45	37.5
196	P 2035/S64	G1.1	A04	A5	No	Yes	29	32	27	1.18519	6	5.33333	<25%	Ju	4	Backed flake		flake	7	NO		29		2	4	6	corticale	4								32	50					4	4	Predeterminated	20	20	20
15	P 2049/S64	G1.1	A01	A6	No	Yes	42	44	41	1.07317	16	2.75	0	Kr	22	Scraper		flake	6	NO		32		10	11	12	scheggiatura		20		2	6	9	scheggiatura		42	51	cv12	10	25	11	4	4	Post-determinated	40	40	40
16	P 2063/S64	G1	A01	A6	No	Yes	50	50	32	1.5625	10	5	0	Kr	14	Backed flake		Kombewa-type flake	7	NO		45		7	8	9	scheggiatura									54	69			20	9	4	6	Predeterminated	30	50	40
17	P 2071/S64	G1	A01	A6	No	Yes	47	52	45	1.15556	6	8.66667	0	Kr	11	Backed flake		flake	4	NO		34		2	4	6	scheggiatura		26		2	2	3	scheggiatura		52	58			9	3	3	5	Predeterminated	20	20	20	23	23
18	P 2074/S64	G1	A01	A6	Yes	Yes	52	52	42	1.2381	9	5.77778	<25%	Kr		Backed flake		flake	6	NO		51	67	4	6	8	scheggiatura									38	38			5	5	4	7	Predeterminated	50	70	60	22	22
19	P 2075/S64	G1	A01	A6	No	Yes	46	53	49	1.08163	12	4.41667	0	Kr	16	Backed flake		flake	6b	NO		36		3	8	10	scheggiatura		26	28	4	8	11	scheggiatura		53	70			31	8	5	4	Predeterminated	20	30	25
20	P 2094/S64	G1	A01	A6	No	Yes	22	34	32	1.0625	9	3.77778	0	Kr	5	Backed flake		flake	7	NO		30	32	4	8	9	scheggiatura	4 + 5								27	29			19	9	4	5	Predeterminated	30	40	35
21	P 2130/S64	G1.1	A01	A6	Yes	Yes	45	45	45	1	16	2.8125	<25%	Ju	42	Scraper		frost flake	6	NO		44		8	12	14	corticale/frattura	2 + 4	41		7	9	14	corticale	4	37	37		5	18	14	2	7	Post-determinated	40	60	50
330	P 2331/S65	G0	A04	A4	No	Yes	69	69	41	1.68293	27	2.55556	>75%	Kr	65	Scraper		Plaquette	6b	NO		67		8	20	27	corticale	5	23		9	13	15	corticale	5 + 3	64	68	p2-p20	14	10	8	4	7	Post-determinated	45	55	50
197	P 2592/S65	G2.1	A04	A4	No	Yes	38	50	44	1.13636	14	3.57143	<25%	Kr	21	Backed flake		flake	6/7	NO		49	62	6	11	13	scheggiatura	4 + 5								27	29			11	5	4	5	Predeterminated	30	40	35
198	P 2643/S65	G2.1	A04	A4	No	Yes	27	34	28	1.21429	8	4.25	0	Ju	5	Backed flake		flake	4b	NO		30		4	6	8	scheggiatura	4 + 4b								34	50			11	7	4	3	Predeterminated	30	40	35
287	P 2735/S65	G2.2	A06	A3	Yes	Yes	52	52	28	1.85714	14	3.71429	<25%	Ju01	19	Scraper		flake	6	NO		52	74	4	9	13	scheggiatura/corticale	4b								52	55		7	10	8	3	7	Post-determinated	50	65	57.5
331	P 2850/S65	G4	A08	A3	Yes	Yes	88	88	42	2.09524	16	5.5	>75%	Kr01	52	Scraper		frost flake	1	Yes	CP + CT + Direct retouch	41		6	16	18	corticale		62		9	14	16	corticale		87	91	p12	13	11	8	4	6	Post-determinated	50	65	57.5
288	P 2965/S65	G2.2	A06	A4	Yes	Yes	44	44	28	1.57143	11	4	25-50%	Ly01	16	keilmesser	Exhausted tool	Pebble	6	NO		36		7	9	10	corticale		19		4	4	5	preparato	1-2 + 3	38	48		17	10	6	4	7	Post-determinated	40	55	47.5
207	P 3053/S65	G2.3	A06	A4	Yes	No	40	40	30	1.33333	9	4.44444	50-75%	Ju01	15	keilmesser	Blank tool	Plaquette	6	NO		20		7	7	8	corticale		17		6	6	4	scheggiatura/corticale	3	40	44		10	7	4	3	5	Post-determinated	35	45	40
290	P 4148/S65	G4	A08	A4	No	Yes	48	48	31	1.54839	9	5.33333	<25%	Ju	12	Scraper		frost flake	Other	NO		38		3	7	8	corticale									47	48	cx2-cx14	10	9	7	4	7	Post-determinated	40	50	45	31	35
291	P 4159/S65	G4	A08	A4	Yes	Yes	65	66	40	1.65	17	3.88235	<25%	Kr01	36	keilmesser	Blank tool	frost flake	6/7	NO		66	82	4	14	17	corticale/scheggiatura	3								67	98	cx20 diretto; piatto inverso	12	9	5	5	7	Post-determinated	30	50	40
301	P 4265/S65	G1.3	A06	A5	No	Yes	31	35	33	1.06061	11	3.18182	<25%	Kr	11	Scraper		flake	4b	NO		33	39	6	8	10	corticale/scheggiatura									34	39		5	4	3	4	7	Post-determinated	50	55	52.5	24	27
22	P 4461/S65	G2.1	A06	A4	Yes	Yes	71	72	32	2.25	12	6	<25%	Kr01	31	Scraper		Syret flake	7	NO		65		3	8	11	frattura syret									71	82		4	18	9	5	6	pre & post-determinated	30	45	37.5
199	P 4477/S65	G1.2	A04	A5	No	No	39	39	45		10		0	Kr	21	Backed flake		flake	Fragmented	NO		41		7	8	9	scheggiatura									35				7	4	4	4	Predeterminated	35	40	37.5
23	P 4675/S65	G1.2	A01	A6	No	No	51	51	31		17		25-50%	Kr	29	Backed flake		flake	5	NO		52	69	10	15	18	corticale									46				20	13	4	5	Predeterminated	30	45	37.5
24	P 4676/S65	G1.2	A01	A6	No	Yes	52	53	45	1.17778	9	5.88889	0	Kr		Backed flake		flake	2b	NO		36	40	7	9	10	scheggiatura									51	59			23	5	4	4	Predeterminated	10	20	15	43	51
25	P 4682/S65	G1	A01	A6	Yes	Yes	72	72	45	1.6	10	7.2	>75%	Ju01	35	Other Bifacial		Plaquette	2	Yes	CT + CT + Bifacial retouch	47		6	9	9	corticale									68	82	p12	9	9	5	4	5	pre & post-determinated	25	40	32.5	23	23
26	P 4689/S65	G1.1	A01	A6	No	Yes	75	75	82	0.914634	14	5.35714	<25%	Kr	75	Backed flake		flake	6b	NO		79		10	12	15	corticale		37		2	6	9	frattura		81	112			20	7	4	5	pre & post-determinated	20	35	27.5
238	P 4690/S65	G1.2	A01	A6	Yes	Yes	65	65	32	2.03125	22	2.95455	25-50%	Ju01	40	Scraper		flake	5	NO		65	77	9	15	22	corticale									60	64		10	8	7	5	7	Post-determinated	55	60	57.5
27	P 4709/S65	G1.2	A01	A6	No	Yes	44	46	35	1.31429	8	5.75	0	Kr	14	Scraper		flake	2	Yes	CT + CT + Direct retouch	33	37	4	5	6	scheggiatura									46	59	p12	9	9	7	4	7	pre & post-determinated	30	60	45	25	27
28	P 4710/S65	G1.2	A01	A6	Yes	Yes	59	59	17	3.47059	17	3.47059	<25%	Ju01		Scraper		Kombewa-type flake	7	NO		52		6	10	14	faccia ventrale									53	57	p12-cv12	14	14	12	4	2	Post-determinated	35	55	45
29	P 4729/S65	G1	A01	A6	Yes	Yes	55	59	57	1.03509	18	3.27778	25-50%	Kr	35	Backed flake		flake	5	NO		58	62	5	12	17	corticale									53	55			21	15	5	4	Predeterminated	15	40	27.5
30	P 4739/S65	G1.1	A01	A6	No	No	41	41	20		10		<25%	Kr	8	Backed flake		flake	5	NO		40		8	9	10	scheggiatura									30	32			13	9	4	4	Predeterminated	30	40	35
31	P 4742/S65	G1	A01	A6	Yes	Yes	41	44	23	1.91304	8	5.5	0	Ju	9	Backed flake		flake	5	NO		38		5	6	7	scheggiatura		19	23	4	5	5	scheggiatura		34	36			16	7	5	5	Predeterminated	30	30	30
32	P 4831/S65	G1	A01	A6	Yes	Yes	27	46	44	1.04545	8	5.75	<25%	Ju	7	Backed flake		flake	1	Yes	CP + CT	44	49	3	6	8	scheggiatura e corticale									46	50			18	6	4	5	Predeterminated	25	45	35
33	P 4832/S65	G1	A01	A6	No	No	42	49	41		12		0	Kr	13	Backed flake		flake	Fragmented	NO		41		3	9	12	scheggiatura	(4)								37	42					3	5	Predeterminated	30	35	32.5
34	P 4871/S65	G1	A01	A6	Yes	Yes	59	59	52	1.13462	13	4.53846	25-50%	Kr	35	Backed flake		flake	4	NO		39		8	10	13	corticale		23		4	6	8	corticale		56	61			8	5	3	5	Predeterminated	35	50	42.5	52	59
35	P 4922/S65	G1	A01	A6	No	Yes	30	30	19	1.57895	6	5	0	Kr	3	Backed flake		flake	6/7	NO		28		4	5	5	scheggiatura	4								29	39			15	9	5	5	Predeterminated	20	20	20
304	P 5015/S65	G2.2	A06	A5	Yes	Yes	58	58	34	1.70588	11	5.27273	<25%	Ju01	21	Other Bifacial		Undetermined	2b	Yes	CT + CT + Bifacial retouch	25		6	8	10	corticale	2 + 3								56	64		15	14	9	3	7	Post-determinated	35	50	42.5	33	37
305	P 5018/S65	G2.2	A06	A5	Yes	Yes	55	55	20	2.75	9	6.11111	<25%	Ju	9	Backed flake		flake	1	Yes	CP + CT + Direct retouch	38		6	8	9	corticale/scheggiatura	2								44	49			14	6	4	5	Predeterminated	35	50	42.5
208	P 5020/S65	G2.2	A06	A5	Yes	Yes	58	58	34	1.70588	17	3.41176	>75%	Kr01		keilmesser	Blank tool	Plaquette	1	Yes	CT + CT + Bifacial retouch	57		7	12	16	corticale									58	69					5	7	Post-determinated	55	75	65
209	P 5118/S65	G2.2	A08	A5	Yes	No	61	61	22		9		>75%	Ju01	15	Scraper		flake	7	NO		54		3	8	9	corticale									58	64	p1-cx6	10	6	4	4	5	Post-determinated	40	50	45
36	P 5391/S65	G1.2	A01	A6	No	Yes	42	65	66	0.984848	13	5	0	Kr	40	Scraper		flake	6/7	NO		50		3	7	12	scheggiatura									55	60	cx20	13	11	9	3	7	Post-determinated	50	65	57.5
210	P 5405/S65	G2.1	A06	A6	Yes	Yes	32	35	26	1.34615	13	2.69231	<25%	Ra02	10	keilmesser	Exhausted tool	Plaquette	6b	NO		30		7	11	12	scheggiatura	2	24		3	7	9	scheggiatura/frattura		29	32		18	14	8	3	5	Post-determinated	40	55	47.5
211	P 5596/S65	G2.2	A06	A6	Yes	Yes	53	53	30	1.76667	17	3.11765	25-50%	Ju01	25	keilmesser	Core tool	Plaquette	1	Yes	CP + CT + Bifacial retouch	33		4	10	14	scheggiatura	5	30		7	10	11	scheggiatura/corticale	3	48	50		20	16	13	3	5	Post-determinated	55	75	65
292	P 5783/S65	G4	A08	A6	Yes	Yes	46	47	37	1.27027	10	4.7	<25%	Ju08	15	Scraper		flake	3	Yes	CT + CT + Direct retouch	45		2	6	7	corticale/scheggiatura									45	45			3	2	5	7	Post-determinated	35	55	45	40	40
293	P 5791/S65	G4	A08	A6	Yes	Yes	61	61	32	1.90625	10	6.1	50-75%	Ju01	22	keilmesser	Core tool	Plaquette	1	Yes	CP + CT + Bifacial retouch	63		3	6	8	preparato	3 + 4								62	76		9-14	8	6	3	7	Post-determinated	45	70	57.5
294	P 5792/S65	G4	A08	A6	Yes	Yes	59	59	34	1.73529	11	5.36364	50-75%	Ju01	23	keilmesser	Core tool	Plaquette	2	Yes	CT + CT + Bifacial retouch	54	58	3	6	8	frattura/scheggiatura	2 + 4b vero								59	65	p1-p2-p8	10	9	6	4	5	Post-determinated	25	50	37.5	14	14
323	P 5795/S65	G4	A08	A6	Yes	Yes	57	57	33	1.72727	9	6.33333	50-75%	Ju10	22	keilmesser	Core tool	Plaquette	2b	Yes	CT + CT + Bifacial retouch	43		6	8	9	frattura/scheggiatura		23		5	7	8	scheggiatura	3	41	45		12	9	4	3	5	Post-determinated	30	40	35	15	15
212	P 6072/S65	G2	A06	A4	Yes	Yes	63	63	41	1.53659	10	6.3	25-50%	Ju01	29	Scraper		Plaquette	2	Yes	CT + CT + Bifacial retouch	51		6	7	9	corticale	2	37		3	4	6	scheggiatura/frattura	2 + 3	57	78			10	5	4	5	pre & post-determinated	30	40	35
239	P 6074/S65	G1	A01	A6	Yes	Yes	91	91	44	2.06818	14	6.5	0	Kr01	72	Scraper		flake	7	NO		61		5	10	14	scheggiatura	3								90	105	cv1-cv2	21	15	12	5	5	Post-determinated	45	65	55
37	P 6075/S65	G1	A01	A6	No	Yes	68	82	53	1.54717	16	5.125	<25%	Kr	64	Backed flake		flake	7	NO		75		15	15	16	scheggiatura e corticale									81	110			12	10	5	5	Predeterminated	25	60	42.5
240	P 6228/S66	G1	A01	A7	No	Yes	66	68	57	1.19298	17	4	<25%	Kr01	57	Scraper		flake	7	NO		63	67	6	13	16	scheggiatura/corticale									67	96			5	4	5	7	pre & post-determinated	35	40	37.5
241	P 6234/S66	G1	A01	A7	Yes	Yes	47	57	57	1	9	6.33333	0	Kr01	28	Scraper		flake	4b	NO		49		6	8	9	riflessione									57	65	p2-p8	12	10	6	5	7	Post-determinated	35	45	40
242	P 6241/S66	G1	A01	A7	Yes	Yes	47	57	40	1.425	14	4.07143	<25%	Ju01	26	Other Bifacial		Plaquette	3	Yes	CT + CT + Bifacial retouch	37		3	9	11	corticale	4b								56	61	p8	13	11	7	6	7	Post-determinated	35	55	45	47	47
38	P 6242/S66	G1	A01	A7	Yes	Yes	41	41	25	1.64	10	4.1	25-50%	Kr	13	Backed flake		flake	7	NO		39		4	8	10	scheggiatura	5								42	48			10	8	5	5	Predeterminated	50	60	55
39	P 6248/S66	G1	A01	A7	No	Yes	57	63	58	1.08621	10	6.3	0	Kr	35	Backed flake		flake	3	Yes	CT + CT	57	61	4	7	9	scheggiatura									50	53			10	6	5	5	Predeterminated	40	40	40	58	70
243	P 6249/S66	G1	A01	A7	Yes	Yes	78	78	37	2.10811	11	7.09091	<25%	Kr01	34	Scraper		flake	7	NO		47		2	4	5	corticale	5								77	84	p12	12	9	6	4	7	Post-determinated	40	55	47.5
40	P 6251/S66	G1	A01	A7	No	Yes	66	66	46	1.43478	9	7.33333	<25%	Kr03	31	Scraper		flake	6/7	NO		55		4	8	9	scheggiatura									65	69		7	5	3	5	7	Post-determinated	50	65	57.5
41	P 6252/S66	G1	A01	A7	Yes	Yes	54	54	23	2.34783	8	6.75	50-75%	Ju10	10	Scraper		flake	1	Yes	CP + CT + Direct retouch	52	57	5	6	7	corticale									54	58		5	12	7	4	5	Post-determinated	40	45	42.5
42	P 6256/S66	G1	A01	A7	No	Yes	50	50	28	1.78571	10	5	0	Kr	12	Backed flake		syret flake	6b	NO		36		2	7	9	frattura syret		21		5	7	8	scheggiatura		48	57			9	5	3	7	Predeterminated	45	45	45
43	P 6263_S66	G1	A01	A7	No	Yes	48	63	61	1.03279	20	3.15	25-50%	Kr	54	Scraper		flake	4	NO		43		5	14	20	corticale		33		5	6	6	frattura?		47	67		6	8	6	4	7	pre & post-determinated	30	70	50
44	P 6264/S66	G1	A01	A7	Yes	Yes	37	37	21	1.7619	13	2.84615	25-50%	Ju01	9	Scraper		flake	1	Yes	CT + CT + Direct retouch	38	45	2	11	13	corticale	4b + 3								34	37	cv1-2	5	15	13	4	6	Post-determinated	45	55	50
45	P 6266/S66	G1	A01	A7	Yes	Yes	112	113	33	3.42424	26	4.34615	0	Kr		Backed flake		flake	1	Yes	CP + CT	111	118	8	20	27	scheggiatura									112	117			27	20	4	7	Predeterminated	40	70	55
46	P 6269/S66	G1	A01	A7	No	Yes	49	49	25	1.96	12	4.08333	<25%	Kr	13	Backed flake		flake	5	NO		49		7	9	11	corticale									33	35			22	10	4	5	Predeterminated	30	40	35
47	P 6287/S66	G1	A01	A7	No	Yes	36	37	20	1.85	7	5.28571	<25%	Kr	7	Backed flake		flake	5	NO		30		3	5	6	frattura/scheggiatura									37	40			12	7	4	5	Predeterminated	35	45	40
48	P 6291_S66	G1	A01	A7	No	Yes	40	40	21	1.90476	7	5.71429	<25%	Kr	5	Backed flake		flake	7	NO		37		3	5	7	scheggiatura/corticale	5								39	49			19	6	4	5	pre & post-determinated	20	60	40
49	P 6303/S66	G1	A01	A7	No	No	32	32	9		3		<25%	Ju	1	Backed flake		flake	5	NO		30		2	3	3	corticale									31				8	3	4	4	Predeterminated	30	30	30
50	P 6352/S66	G1	A01	A7	Yes	Yes	41	47	36	1.30556	14	3.35714	<25%	Kr	17	Backed flake		flake	3	Yes	CT + CT	25		9	11	12	corticale		25		6	8	10	corticale		36	36			20	13	4	5	Predeterminated	30	45	37.5	37	38
51	P 6357/S66	G1	A01	A7	No	Yes	44	44	34	1.29412	11	4	0	Kr		Backed flake		flake	7	NO		41	44	3	8	10	scheggiatura									36	40			13	6	4	7	Predeterminated	40	55	47.5
52	P 6376/S66	G1	A01	A7	No	Yes	30	30	32	0.9375	9	3.33333	50-75%	Kr	6	Backed flake		flake	4b	NO		31	34	2	5	9	scheggiatura									32	37			13	8	1	5	Predeterminated	35	40	37.5	23	23
53	P 6453/S66	G1	A01	A7	No	Yes	44	48	45	1.06667	16	3	0	Kr	27	Backed flake		flake	7	NO		48	60	3	10	16	scheggiatura									27	29		3	17	11	4	7	pre & post-determinated	40	65	52.5
54	P 6461_S68	G1	A01	A7	Yes	Yes	33	39	39	1	15	2.6	<25%	Kr	17	Other Bifacial		flake	4b	NO		34		8	12	14	corticale									25	26					3	5	Post-determinated	30	55	42.5	36	38
89	P 6550/S66 a	G1	A01	A7	No	Yes	42	43	19	2.26316	12	3.58333	0	Kr	8	Backed flake		flake	5	NO		40		8	9	12	scheggiatura									31	33			10	5	5	2	Predeterminated	35	35	35
90	P 6550/S66 b	G1	A01	A7	No	Yes	45	45	29	1.55172	10	4.5	0	Kr	8	Backed flake		flake	2b	NO		24		3	7	9	scheggiatura/frattura									37	40			5	3	3	5	Predeterminated	20	30	25	21	25
91	P 6550/S66 c	G1	A01	A7	Yes	Yes	38	38	24	1.58333	15	2.53333	25-50%	Kr	13	Scraper		Plaquette	5	NO		39	59	6	12	17	corticale	3								39	44		7	7	5	4	5	pre & post-determinated	50	60	55
306	P 6552/S66	G2	A06	A7	Yes	Yes	83	83	67	1.23881	18	4.61111	<25%	Kr01	97	Scraper		Plaquette	7	NO		69	81	2	10	14	corticale/frattura									71	125	p8/cv8	22	20	12	3	6	Post-determinated	30	50	40
332	P 6554/S66	G2	A06	A7	Yes	Yes	43	44	34	1.29412	6	7.33333	50-75%	Ju10	12	Scraper		frost flake	4	NO		28		4	5	5	corticale	3	24		2	3	4	corticale	4	43	44	p6-p4	5	11	5	4	5	Post-determinated	25	45	35	34	34
213	P 6570/S66	G2	A06	A7	Yes	Yes	28	29	18	1.61111	11	2.63636	>75%	Ju01	6	keilmesser	Exhausted tool	Plaquette	6b	NO		27		6	8	10	totalmente preparato	2 + 3	16		4	7	9	corticale	3	26	27		6	6	5	5	7	Post-determinated	40	65	52.5
348	P 6934/S66	G3	A07	A7	Yes	Yes	57	57	28	2.03571	14	4.07143	<25%	Kr	20.4	Backed flake		flake	2	Yes	CT + CT	41		7	13	15	naturale									50	50			7	5	4	7	pre & post-determinated	45	55	50	19	19
218	P 6986/S66	G4	A09	A7	Yes	Yes	69	69	40	1.725	17	4.05882	<25%	Kr03	46	keilmesser	Blank tool	Plaquette	1	Yes	CP + CT + Bifacial retouch	61	77	6	14	18	corticale/scheggiatura									66	72		8	19	13	3	5	Post-determinated	40	55	47.5
219	P 6997/S66	G4	A09	A7	Yes	Yes	67	68	42	1.61905	11	6.18182	25-50%	Ju01	32	keilmesser	Core tool	Plaquette	2	Yes	CT + CT + Bifacial retouch	19		4	6	7	corticale	3								45	48			9	6	4	5	Post-determinated	40	55	47.5	35	35
220	P 6999/S66	G4	A09	A7	Yes	Yes	48	48	23	2.08696	10	4.8	<25%	Ly03	10	keilmesser	Exhausted tool	flake	2b	Yes		37		2	6	9	scheggiatura/corticale	3								46	55			6	4	4	6	Post-determinated	45	65	55
244	P 8997/S67	G1	A01	B6	Yes	Yes	53	55	39	1.41026	24	2.29167	<25%	Ju01	51	keilmesser	Blank tool	Undetermined	1	Yes	CP + CT + Bifacial retouch	54		3	14	17	scheggiatura/frattura	3	34		22	22	24	corticale		50	54		8	23	20	4	7	Post-determinated	65	70	67.5
55	P 9002/S67	G1	A01	\	No	No	53	55	37		11		<25%	Kr	21	Backed flake		flake	5	NO		51	56	4	10	12	scheggiatura e corticale									52	57			35	10	4	5	Predeterminated	10	25	17.5
56	P 9033/S67	G1	A01	B6	No	Yes	25	29	29	1	11	2.63636	0	Ju	5	Backed flake		flake	6	NO		28	38	3	7	10	scheggiatura									22	24			9	5	4	2	Predeterminated	30	40	35
57	P 9034/S67	G1	A01	B6	No	Yes	34	34	19	1.78947	12	2.83333	0	Kr	7	Backed flake		flake	7	NO		32		4	10	12	scheggiatura	4b								35	47			19	12	4	5	Predeterminated	30	40	35
58	P 9038/S67	G1	A01	B7	No	Yes	66	68	55	1.23636	14	4.85714	<25%	Kr18	42	Scraper		flake	7	NO		58	64	4	12	14	scheggiatura/corticale	4								65	83	cx10	4	7	6	4	7	Post-determinated	30	50	40
59	P 9705/S68	G1	A01	Z7	No	Yes	53	53	33	1.60606	13	4.07692	25-50%	Ju	24	Scraper		Plaquette	6b	NO		32		7	9	10	corticale/frattura		29		5	7	7	frattura/scheggiatura		52	58	cx14-cx18	15	15	7	3	7	Post-determinated	50	60	55
60	P 9710/S68	G1	A01	Z7	No	Yes	16	16	9	1.77778	4	4	0	Kr	1	Backed flake		flake	Other	NO		15		1	3	5	scheggiatura									17	23		2			4	7	Post-determinated	65	80	72.5
121	P 9826/S68	G1	A02	Z5	Yes	Yes	60	60	36	1.66667	10	6	50-75%	Ju	30	Scraper		frost flake	5	NO		59		2	8	10	scheggiatura/frattura		31		7	8	8	corticale		54	57	cv10	11	9	6	4	7	Post-determinated	35	50	42.5
245	P 9834/S68	G1	A02	Z5	Yes	Yes	49	50	43	1.16279	9	5.55556	<25%	Ju01	21	Scraper		flake	4b	NO		44	50	3	6	8	scheggiatura/corticale									48	52		7	4	3	5	5	Post-determinated	40	65	52.5	44	51
122	P 9850/S68	G1	A02	Z5	Yes	Yes	43	43	30	1.43333	6	7.16667	50-75%	Ju	7	Scraper		flake	1	Yes	CP + CT + Direct retouch	37		2	4	5	corticale	3								42	44		5	9	5	3	5	pre & post-determinated	30	50	40
123	P 9913/S68	G1	A02	Z5	No	Yes	48	48	27	1.77778	17	2.82353	<25%	Ly07	20	keilmesser	Blank tool	flake	7	NO		43		8	13	16	scheggiatura/neocortice?									47	57		14 d; 9 v	11	10	2	5	Post-determinated	45	60	52.5
124	P 9915/S68	G2.1	A02	Z5	No	Yes	31	55	54	1.01852	12	4.58333	<25%	Kr	23	Backed flake		flake	5	NO		46		4	8	10	scheggiatura	4								55	69	cv1-p1	9	14	11	4	7	Post-determinated	40	45	42.5
260	P 9920/S68	G2.1	A02	Z5	Yes	Yes	52	66	50	1.32	12	5.5	<25%	Ju01	34	Scraper		frost flake	6/7	NO		41		2	4	5	corticale	5	31		3	7	9	scheggiatura	4b	66	88		14	11	6	5	3	Post-determinated	25	50	37.5
125	P 9938/S68	G2.1	A02	Z5	No	No	25	37	37		8		<25%	Kr	7	Backed flake		flake	5	NO		17		2	3	4	corticale		27		3	6	7	scheggiatura	4	32	36			8	6	2	2	Predeterminated	35	40	37.5
126	S.1/68	G2.2	A02	Z5	Yes	Yes	53	53	29	1.82759	10	5.3	<25%	Kr	18	Backed flake		flake	5	NO		51		3	8	10	corticale									45	49			16	8	4	5	Predeterminated	25	40	32.5
61	S.102/68	G1	A01	B5	Yes	No	61	61	27		5		<25%	Kr	10	Backed flake		flake	5	NO		54		1	3	4	corticale	4b								50	52			11	4	4	5	Predeterminated	20	25	22.5
215	S.1044/68	G2	A06	B5	Yes	Yes	62	62	35	1.77143	9	6.88889	25-50%	Ju01	23	keilmesser	Core tool	Plaquette	1	Yes	CP + CT + Bifacial retouch	31		3	7	9	corticale		30		3	5	7	scheggiatura	3	62	64		15	6	4	3	5	Post-determinated	40	40	40
62	S.107/68	G1	A01	B5	No	Yes	37	41	36	1.13889	14	2.92857	<25%	Kr	19	Scraper		flake	6/7	NO		41	56	5	10	13	corticale/scheggiatura									41	56	cv12-p12	11	11	8	5	7	Post-determinated	45	60	52.5
200	S.109/74	G1.9	A04	C9	No	Yes	72	72	46	1.56522	15	4.8	0	Kr	47	Backed flake		flake	2	Yes	CT + CT	58	58	6	8	9	scheggiatura									71	78			16	12	4	7	Predeterminated	50	55	52.5	50	55
63	S.110/68	G1	A01	B5	Yes	Yes	58	59	42	1.40476	12	4.91667	0	Kr	29	Backed flake		flake	4	NO		49		6	9	11	scheggiatura		19		4	6	8	scheggiatura		59	69			16	11	4	5	Predeterminated	40	55	47.5	30	30
64	S.121/68	G1	A01	B5	No	Yes	39	40	38	1.05263	12	3.33333	<25%	Kr	13	Backed flake		flake	4	NO		35		7	9	10	corticale		13		4	6	7	corticale		34	34			6	4	4	5	Predeterminated	30	45	37.5	27	27
127	S.13/68	G2.2	A02	Z5	No	Yes	46	51	50	1.02	13	3.92308	0	Kr	19	Backed flake		flake	4b	NO		51	62	1	6	13	scheggiatura									48	77			10	5	4	5	Predeterminated	25	45	35
128	S.14/68	G2.2	A02	Z5	No	Yes	34	47	46	1.02174	11	4.27273	25-50%	Ju	14	Backed flake		flake	5	NO		26		4	8	10	scheggiatura									44	48			13	8	4	5	Predeterminated	35	45	40
295	S.1416/68	G3.9	A08	B5	Yes	Yes	30	30	32	0.9375	7	4.28571	>75%	Kr01	7	Scraper		flake	3	Yes	CT + CT + Direct retouch	24		2	4	5	corticale	5 + 4b								29	29		7	4	3	5	7	Post-determinated	50	65	57.5	31	31
319	S.1422/68	G3.9	A08	B5	No	Yes	28	30	29	1.03448	10	3	0	Ju	9	Scraper		flake	4b	NO		32	38	5	8	10	scheggiatura	5								28	31	cv12	7	6	4	4	7	Post-determinated	30	45	37.5	25	25
320	S.1426/68	G3.9	A08	B5	Yes	Yes	46	46	23	2	8	5.75	<25%	Ra02	9	Scraper		flake	2b	Yes	CT + CT + Bifacial retouch	37	43	3	6	8	corticale/scheggiatura	3 + 5								42	45	p1-p8	10	6	4	4	5	Post-determinated	40	55	47.5	17	19
217	S.1468/68	G4	A08	B5	Yes	Yes	88	88	31	2.83871	23	3.82609	<25%	Ju	61	Backed flake		flake	6/7	NO		86	97	13	20	23	corticale/scheggiatura	5								83	87		6	34	21	4	5	pre & post-determinated	40	60	50
335	S.1477/68	G4	A08	B5	Yes	Yes	60	60	28	2.14286	14	4.28571	<25%	Ju01	21	keilmesser	Blank tool	Undetermined	2	Yes	CT + CT + Bifacial retouch	41	48	5		14	corticale	3								57	60	cx12-cx18	14	16	12	4	5	Post-determinated	40	55	47.5	28	28
336	S.1479/68	G4	A08	B5	Yes	Yes	41	41	33	1.24242	10	4.1	<25%	Kr	12	Scraper		flake	4	NO		40	55	4	6	10	corticale									39	41	p2		9	6	4	6	Post-determinated	35	45	40	26	27
296	S.1480/68	G4	A08	B5	Yes	Yes	59	59	38	1.55263	10	5.9	25-50%	Ju01	23	Other Bifacial		Plaquette	7	NO		41		5	7	8	corticale									56	63			7	5	3	5	Post-determinated	25	45	35	36	40
297	S.1517/68	G3.9	A08	B4	Yes	Yes	39	39	31	1.25806	10	3.9	25-50%	Ju01	13	Scraper		flake	6	NO		20		4	7	9	scheggiatura		23		2	4	7	scheggiatura	5	38	41			5	3	4	4	pre & post-determinated	30	50	40
321	S.1525/68	G3.9	A08	B4	Yes	Yes	42	42	29	1.44828	9	4.66667	25-50%	Ju01	13	keilmesser	Blank tool	Plaquette	1	Yes	CP + CT + Bifacial retouch	46		6	8	9	scheggiatura/frattura		27		5	9	9	scheggiatura/frattura		44	48		15	12	8	3	5	Post-determinated	30	45	37.5
65	S.165/68	G1	A01	B5	Yes	Yes	35	35	17	2.05882	6	5.83333	<25%	Kr	4	Backed flake		flake	5	NO		35	37	2	4	5	corticale									30	31			5	3	4	7	Predeterminated	40	55	47.5
298	S.1714/68	G3	A08	B3	Yes	Yes	65	65	41	1.58537	18	3.61111	<25%	Kr01	42	Scraper		flake	1	Yes	CP + CT + Direct retouch	61		7	14	19	corticale/scheggiatura	3	37		4	7	9	corticale		64	67	cv1	5	17	13	4	6	pre & post-determinated	40	50	45
337	S.1901/68	G4	A08	B3	Yes	Yes	57	57	26	2.19231	18	3.16667	25-50%	Ly03	30	Scraper		flake	1	Yes	CP + CT + Direct retouch	56	61	10	15	18	corticale									53	55	cv14-cv20	14	22	16	4	6	Post-determinated	60	75	67.5
66	S.194/68	G1	A01	B5	Yes	Yes	39	45	30	1.5	8	5.625	0	Kr	10	Backed flake		flake	6b	NO		34		3	6	8	scheggiatura	4b	28		2	4	5	scheggiatura	4b	45	55			2	2	7	5	Predeterminated	25	50	37.5
325	S.1952/68	G4	A08	B4	No	Yes	50	57	47	1.21277	9	6.33333	0	Ju	19	Scraper		frost flake	7	NO		48		1	4	6	scheggiatura/corticale	4								57	80		7	6	3	5	5	Post-determinated	35	50	42.5
269	S.196/74	G2	A03	C9	Yes	Yes	44	49	43	1.13953	22	2.22727	<25%	Ju	32	Other Bifacial		Plaquette	3	Yes	CT + CT + Bifacial retouch	42		6	18	20	scheggiatura	5								40	46			12	10	3	5	pre & post-determinated	45	60	52.5	38	43
67	S.200/68	G1	A01	B5	No	Yes	45	45	27	1.66667	8	5.625	25-50%	Kr	8	Backed flake		flake	7	NO		30		3	4	6	corticale									44	57			17	7	4	3	Predeterminated	20	30	25
201	S.208/74	G2	A04	C9	Yes	Yes	46	50	48	1.04167	13	3.84615	50-75%	Kr	22	Backed flake		flake	4b	NO		43		5	10	12	scheggiatura									38	38			20	8	4	4	cortical	25	40	32.5	41	41
68	S.211/68	G1	A01	B5	No	Yes	30	30	26	1.15385	5	6	0	Ju	5	Backed flake		flake	4	NO		29		3	4	5	scheggiatura		12		2	3	4	scheggiatura		26	26			4	3	2	5	Predeterminated	40	45	42.5	26	26
85	S.2203/68	G1	A01	A2	No	Yes	33	33	42	0.785714	9	3.66667	<25%	Kr	14	Backed flake		flake	4b	NO		47	55	3	8	10	scheggiatura/corticale									24	24			4	2	1	7	Predeterminated	30	40	35
216	S.2221/68	G2	A06	A2	Yes	Yes	45	45	30	1.5	9	5	50-75%	Ju10	13	keilmesser	Exhausted tool	Plaquette	6b	NO		34		3	7	8	corticale	5								44	55		8	8	6	5	7	Post-determinated	50	65	57.5	24	24
338	S.2222/68	G2	A06	A2	Yes	Yes	73	73	40	1.825	12	6.08333	0	Ju01	38	keilmesser	Core tool	flake	2	Yes	CT + CT + Bifacial retouch	43	56	4	9	11	scheggiatura	4 + 4b	50		5	7	9	scheggiatura	4 + 3	63	65	p4-p14	25	25	12	4	5	Post-determinated	35	50	42.5
326	S.2248/68	G4	A08	A2	Yes	Yes	70	74	59	1.25424	18	4.11111	25-50%	Ju01	66	Scraper		flake	6	NO		72	103	6	13	18	corticale									66	74	cx10-cx12	10	8	6	4	7	Post-determinated	50	65	57.5
69	S.228/68a	G1	A01	B5	Yes	Yes	40	41	24	1.70833	9	4.55556	0	Kr	8	Backed flake		flake	6/7	NO		41	49	4	6	9	scheggiatura	4b								41	52			10	7	2	5	Predeterminated	45	60	52.5
70	S.228/68b	G1	A01	B5	No	Yes	25	39	34	1.14706	9	4.33333	25-50%	Kr	5	Backed flake		flake	1	Yes	CP + CT	37	43	4	6	8	corticale/scheggiatura									38	51			18	7	4	5	Predeterminated	30	50	40
71	S.228/68c	G1	A01	B5	No	Yes	30	30	18	1.66667	7	4.28571	0	Ju	3	Backed flake		flake	6/7	NO		31	36	1	4	7	scheggiatura									31	42			11	6	4	5	Predeterminated	30	40	35
167	S.229/68	G1	A03	B4	Yes	Yes	52	52	35	1.48571	16	3.25	>75%	Ju	26	Other Bifacial		Plaquette	1	Yes	CT + CT + Bifacial retouch	52	68	6	11	15	corticale/scheggiatura	4								52	67		12	11	9	5	5	Post-determinated	50	60	55
246	S.230/68	G1	A01	B4	Yes	Yes	51	64	55	1.16364	19	3.36842	<25%	Ju10	55	Other Bifacial		Plaquette	3	Yes	CT + CT + Bifacial retouch	50		4	15	19	scheggiatura/corticale	4 + 5								64	70		15/24	10	7	3	5	Post-determinated	45	65	55	48	51
247	S.236/68	G1	A01	B4	Yes	Yes	50	50	44	1.13636	7	7.14286	0	Ju10	18	Scraper		flake	4b	NO		37		4	5	6	scheggiatura	4 + 4b								45	49		7	5	3	4	5	Post-determinated	30	45	37.5	49	49
168	S.238/68	G1	A03	B4	No	Yes	52	56	47	1.19149	26	2.15385	<25%	Kr	47	Other Bifacial		Plaquette	4b	NO		51		5	16	22	corticale/scheggiatura									52	68		19	17	14	5	7	Post-determinated	55	65	60
261	S.2389/68	G1	A02	Z3	Yes	Yes	140	140	52	2.69231	23	6.08696	0	Ju01	165	Scraper		flake	5	NO		124		3	19	22	scheggiatura	5								140	165	p14-p1	25	16	11	4	6	Post-determinated	40	55	47.5
339	S.2390/68	G4	A08	Z3	Yes	No	86	86	56		15		>75%	Ju01	79	Scraper		Plaquette	Fragmented	NO		65		7	13	15	corticale		33		9	11	13	frattura	2b	74	82	cx6-cx2	15	14	9	4	7	Post-determinated	45	55	50
248	S.246/68	G1	A01	B4	Yes	Yes	39	39	27	1.44444	12	3.25	<25%	Ly10	12	keilmesser	Exhausted tool	Pebble	2b	Yes	CT + CT + Bifacial retouch	28		5	7	8	corticale	3								36	39		13	5	4	7	3	Post-determinated	65	70	67.5	26	26
130	S.2546/81	G1.1	A02	Z1	No	Yes	38	38	24	1.58333	7	5.42857	<25%	Kr	8	Backed flake		flake	5	NO		33		4	6	7	corticale									34	43			11	6	4	5	Predeterminated	30	35	32.5
262	S.2566/81	G1.2	A02	A1	Yes	Yes	42	49	44	1.11364	11	4.45455	<25%	Kr01	100	Scraper		flake	4b	NO		44		8	9	10	scheggiatura/corticale	4								36	36			4	3	5	7	Predeterminated	40	45	42.5	42	42
86	S.2590/68	G1	A01	B2	No	Yes	50	50	14	3.57143	18	2.77778	25-50%	Ju	13	Backed flake		flake	1	Yes	CP + CT + Bifacial retouch	50		6	12	14	faccia ventrale									50	57		14 i; 11 d	11	10	4	7	Post-determinated	55	70	62.5
87	S.2591/68	G1	A01	B2	Yes	Yes	48	48	61	0.786885	10	4.8	>75%	Ju01	38	Scraper		Plaquette	6b	NO		58		9	9	9	corticale		51		7	9	9	frattura	3	49	56		11	10	7	2	2	Post-determinated	40	55	47.5
131	S.2593/82	G1.2	A02	A1	No	Yes	35	35	25	1.4	11	3.18182	0	Kr	8	Backed flake		flake	5	NO		33		7	9	11	scheggiatura	4b								28	29			6	3	5	3	Predeterminated	25	30	27.5
263	S.2616/81	G1.2	A02	Z1	No	Yes	45	45	28	1.60714	9	5	<25%	Kr01	14	Scraper		flake	6	NO		42	57	5	8	10	corticale/scheggiatura	4								44	44		6	6	5	4	7	pre & post-determinated	60	65	62.5
264	S.2617/81	G1.2	A02	Z1	Yes	Yes	58	58	34	1.70588	11	5.27273	<25%	Kr18	25	Scraper		flake	5	NO		50	64	6	9	12	corticale/scheggiatura	2								55	63		11	11	8	4	7	Post-determinated	60	70	65
265	S.2619/81	G1.2	A02	Z1	Yes	Yes	54	56	43	1.30233	11	5.09091	0	Kr		Backed flake		flake	4	NO		50	58	6	8	10	scheggiatura	4 + 4b								52	71			10	6	5	5	pre & post-determinated	30	50	40
72	S.263/68	G1	A01	B4	No	Yes	24	24	18	1.33333	4	6	25-50%	Kr	2	Backed flake		flake	5	NO		24	28	3	4	5	corticale									20	20		2	16	4	5	4	Predeterminated	20	30	25
132	S.2652/81	G1.2	A02	Z1	No	Yes	46	48	38	1.26316	17	2.82353	0	Kr	17	Backed flake		flake	4b	NO		40		7	12	17	scheggiatura									38	38			25	13	5	4	Predeterminated	30	35	32.5	38	42
266	S.2654/81	G2	A02	A1	No	Yes	50	50	29	1.72414	12	4.16667	<25%	Kr01	20	Scraper		flake	5	NO		48	61	6	9	10	corticale/scheggiatura	5								41	41		7	10	7	4	7	Post-determinated	60	65	62.5
133	S.2663/81	G2	A02	A1	Yes	Yes	35	40	33	1.21212	10	4	0	Ju	13	Backed flake		flake	4b	NO		41		6	9	10	scheggiatura	5								32	34			7	5	5	5	pre & post-determinated	35	50	42.5	33	33
134	S.2700/81	G2	A02	Z1	Yes	Yes	38	44	31	1.41935	7	6.28571	>75%	Ju01	12	keilmesser	Blank tool	Plaquette	6	NO		37		3	5	7	corticale		31		6	6	7	corticale/frattura		36	38		8	11	5	5	5	Post-determinated	30	50	40
135	S.2723/81	G2	A02	Z1 (1-2)	No	Yes	61	62	48	1.29167	16	3.875	50-75%	Kr	32	Backed flake		flake	6	NO		52		7	13	17	corticale									50	53			15	11	4	7	Predeterminated	40	45	42.5
136	S.2729/81	G2	A02	Z1-2	Yes	Yes	40	40	27	1.48148	10	4	0	Kr	10	Backed flake		Kombewa-type flake	7	NO		40	44	5	8	10	scheggiatura									40	50			21	10	4	5	Predeterminated	40	50	45
137	S.2741/81	G2	A02	Z1-2	No	Yes	41	46	30	1.53333	11	4.18182	0	Kr	12	Backed flake		syret flake	7	NO		40		2	5	7	frattura/syret									37	43			15	6	2	5	Predeterminated	25	35	30
249	S.2776/81	G1	A01	\	Yes	No	84	84	56		20		<25%	Kr01	104	keilmesser	Core tool	Plaquette	2	NO		69	80	6	11	16	corticale/scheggiatura	3 + 5								66				13	11	5	5	Post-determinated	50	60	55	32
138	S.2807/69	G1.1	A02	Z4	Yes	Yes	36	36	19	1.89474	10	3.6	0	Ju	8	Scraper		Undetermined	5	NO		29		2	7	9	frattura	4 + 4b + 5								35	35	p10-p16	8	4	3	4	6	Post-determinated	30	65	47.5	18	18
139	S.2833/69	G1.1	A02	Z4	No	Yes	52	66	43	1.53488	12	5.5	<25%	Kr	18	Backed flake		Kombewa-type flake	1	Yes	CP + CT	59		4	8	11	corticale									63	79					5	5	Predeterminated	40	40	40
140	S.2898/69	G1.2	A02	Z3	No	Yes	41	50	48	1.04167	15	3.33333	0	Kr		Scraper		flake	7	NO		45		4	11	14	scheggiatura	4 + 4b								49	82			16	11	5	5	Post-determinated	35	45	40
141	S.2899/69	G1.2	A02	Z3	No	Yes	67	67	29	2.31034	10	6.7	50-75%	Ju01	23	Scraper		Pebble	1	Yes	CP + CT + Direct retouch	66		5	9	10	corticale									49	49		4	13	9	4	5	Post-determinated	40	40	40
142	S.2912/69	G1	A02	Z3	No	Yes	37	38	26	1.46154	10	3.8	0	Kr	7	Backed flake		flake	7	NO		36		4	8	10	scheggiatura	4								38	43			14	6	4	5	Predeterminated	25	50	37.5
143	S.2931/69	G1.2	A02	Z3	No	Yes	51	51	22	2.31818	4	12.75	0	Ju	4	Backed flake		Undetermined	5	NO		51		3	3	4	scheggiatura/frattura		26		1	2	3	ritocco/preparazione		34	34			14	3	4	4	Predeterminated	15	20	17.5
144	S.2932/69	G1.2	A02	Z4	No	Yes	45	46	34	1.35294	13	3.53846	0	Ju	18	Scraper		Plaquette	6	NO		44	53	5	10	13	scheggiatura/corticale	4b								42	42	cx20-cx22	6	7	6	4	7	Post-determinated	65	70	67.5
314	S.2933/69	G2	A02	Z3	Yes	Yes	47	67	67	1	13	5.15385	<25%	Kr	42	Scraper		frost flake	6/7	NO		53	60	6	9	12	scheggiatura/corticale									66	81	p1-cv1	11	14	10	3	5	Post-determinated	35	50	42.5
73	S.298/68	G1	A01	B4	No	Yes	46	46	30	1.53333	9	5.11111	<25%	Kr	11	Backed flake		flake	6	Yes	\	46	58	4	6	9	scheggiatura/corticale									21	21			27	9	5	3	Predeterminated	30	30	30
267	S.2987/69	G2	A02	Z3	Yes	No	38	38	22		8		>75%	Ju01	10	Scraper		Undetermined	5	NO		35		3	5	6	preparato da ritocco	1 + 3	19		4	5	6	corticale	5	38		p2	8	7	5	4	7	Post-determinated	50	60	55
145	S.2989/69	G2	A02	Z3	Yes	Yes	54	54	31	1.74194	9	6	>75%	Ju	19	Scraper		frost flake	5	NO		43	46	3	6	7	naturale/scheggiatura	2								48	58	cv12		10	7	4	7	Post-determinated	35	45	40
74	S.299/68	G1	A01	B4	No	Yes	30	36	34	1.05882	14	2.57143	50-75%	Kr	9	Backed flake		flake	6/7	NO		36	48	2	9	13	scheggiatura/corticale									35	38			20	13	7	5	Predeterminated	30	50	40
146	S.3004/69	G2	A02	Z3	No	Yes	35	35	27	1.2963	11	3.18182	>75%	Ju	13	Scraper		Undetermined	6/7	NO		34		5	8	10	frattura/scheggiatura									32	40	cx18	6	6	5	4	7	Post-determinated	60	70	65
147	S.3006/69	G2	A02	Z3	Yes	Yes	36	40	31	1.29032	8	5	25-50%	Ju	10	Scraper		flake	1	NO		25		2	5	7	corticale		17		3	4	5	scheggiatura		40	54	p2-cv12	9	10	7	4	7	Post-determinated	40	50	45
148	S.3008/69	G2	A02	Z3	Yes	Yes	42	50	37	1.35135	14	3.57143	25-50%	Ju01		keilmesser	Exhausted tool	Plaquette	1	Yes	CP + CT + Bifacial retouch	32		3	7	9	scheggiatura	3 + 4b	32		8	10	11	corticale		46	51	p1-p2	13	13	9	3	5	Post-determinated	35	50	42.5
75	S.302/68	G1	A01	B4	No	Yes	43	48	35	1.37143	10	4.8	<25%	Kr	13	Backed flake		flake	6/7	NO		48	57	3	7	8	scheggiatura/corticale	4b								48	58			13	7	4	7	Predeterminated	30	40	35
76	S.303/68	G1	A01	B4	Yes	Yes	35	39	36	1.08333	12	3.25	<25%	Kr	9	Backed flake		flake	3	Yes	CT + CT	39	43	5	8	12	scheggiatura/corticale									34	36			26	12	3	4	Predeterminated	15	35	25	33	34
149	S.3031/69	G2	A02	Z3	No	Yes	40	40	25	1.6	13	3.07692	50-75%	Ly	14	Scraper		Pebble	5	NO		39	43	5	9	12	corticale									34	36			7	6	2	7	Post-determinated	60	65	62.5
150	S.3068/69	G2	A02	Z3	No	Yes	38	39	25	1.56	10	3.9	0	Kr	13	Scraper		flake	7	NO		37		5	8	10	corticale/scheggiatura	5								33	44		8	8	6	3	7	Post-determinated	55	80	67.5
77	S.307/68	G1	A01	B4	No	Yes	42	42	26	1.61538	14	3	0	Kr	14	Backed flake		flake	6/7	NO		38	46	4	10	14	scheggiatura	5								37	40			10	9	4	5	Predeterminated	40	50	45
221	S.310/74	G4.1	A09	Z10	Yes	Yes	45	46	30	1.53333	10	4.6	50-75%	Ju01	15	keilmesser	Blank tool	Plaquette	1	Yes	CP + CT + Bifacial retouch	31		5	7	8	corticale	5	21		2	4	5	scheggiatura	3	44	49		8	5	4	3	7	Post-determinated	45	55	50
151	S.3109/69	G2	A02	Z3	Yes	Yes	36	36	23	1.56522	13	2.76923	<25%	Ju01	10	keilmesser	Exhausted tool	Undetermined	7	NO		31		3	7	10	scheggiatura	4 + 4b								36	58		13 d; 9 v	4	3	2	2	Post-determinated	55	65	60
152	S.3121/69	G2	A02	Z3	No	Yes	55	55	65	0.846154	9	6.11111	0	Kr	23	Backed flake		flake	3	Yes	CT + CT	53	57	4	6	9	scheggiatura	4								54	57			8	4	4	5	Predeterminated	25	40	32.5	65	70
78	S.315/68	G1	A01	B4	No	No	33	33	21		9		25-50%	Kr	5	Backed flake		flake	6	NO		32	41	6	8	9	corticale									33	35			15	8	5	5	Predeterminated	30	45	37.5
153	S.3203/69	G2	A02	Z4	No	Yes	41	41	29	1.41379	15	2.73333	0	Kr	22	Scraper		Undetermined	2	Yes	CT + CT + Direct retouch	31		5	9	11	scheggiatura/frattura?		13		11	11	12	scheggiatura		34	34	cv1-cv2	11	9	7	4	2	Post-determinated	45	55	50	13	13
154	S.3275/69	G2	A02	Z4	No	Yes	32	48	47	1.02128	8	6	0	Ju	8	Backed flake		flake	1	Yes	CP + CT	45		3	6	8	scheggiatura	5								46	61			21	7	4	5	Predeterminated	20	30	25
155	S.3282/69	G2	A02	Z4	No	Yes	30	30	25	1.2	7	4.28571	<25%	Kr	6	Backed flake		flake	5	NO		25		3	4	5	corticale									30	34			9	6	4	7	Predeterminated	35	40	37.5
156	S.3317/69	G2.9	A02	Z2	Yes	Yes	86	87	51	1.70588	14	6.21429	0	Kr	58	Backed flake		flake	7	NO		50		6	9	11	scheggiatura									86	111		10	11	5	4	5	pre & post-determinated	25	35	30
268	S.3322/69	G2.9	A02	Z2	Yes	Yes	88	88	51	1.72549	12	7.33333	<25%	Ju10	48	Scraper		Plaquette	1	Yes	CP + CT + Direct retouch	60		8	8	11	corticale	3 + 2								58	58	p6	9	7	4	4	6	Post-determinated	30	40	35
157	S.3327/69	G2.9	A02	Z2	No	Yes	31	33	38	0.868421	7	4.71429	0	Kr	9	Scraper		flake	4	NO		28		3	4	4	scheggiatura	4b								33	33	cv14	5	5	4	4	7	Post-determinated	45	60	52.5
158	S.3328/69	G2.9	A02	Z2	Yes	Yes	54	57	30	1.9	6	9.5	<25%	Ju	12	Scraper		Undetermined	1	Yes	CT + CT + Direct retouch	48		2	3	4	corticale									48	52		4	9	5	5	5	Post-determinated	30	55	42.5
159	S.3341/69	G2.9	A02	Z2	Yes	Yes	49	49	32	1.53125	20	2.45	25-50%	Kr	29	Other Bifacial		Undetermined	5	NO		46		4	14	16	corticale	2 + 3	19		3	10	11	scheggiatura		44	52	vari tipi	21			5	3	Post-determinated	55	80	67.5
160	S.3342/69	G2	A02	Z1	Yes	Yes	51	52	38	1.36842	20	2.6	25-50%	Kr	43	Backed flake		flake	5	NO		52		13	17	19	corticale									39	39		13	19	15	5	5	pre & post-determinated	50	55	52.5
79	S.338/68	G1	A01	B3	Yes	Yes	62	62	42	1.47619	17	3.64706	<25%	Kr	41	Scraper		flake	2	Yes	CT + CT + Direct retouch	34		6	12	14	scheggiatura/corticale		34		5	10	12	scheggiatura		58	62	cv8	4	5	4	4	6	Post-determinated	50	65	57.5	29	31
161	S.3404/69	G1-G2	A02	Z2	Yes	Yes	48	48	18	2.66667	11	4.36364	<25%	Kr	11	Backed flake		flake	5	NO		48		4	9	10	scheggiatura									42	44			8	6	4	7	Predeterminated	55	65	60
162	S.3411/69	G1-G2	A02	Z2	No	Yes	33	33	17	1.94118	7	4.71429	0	Ju		Backed flake		flake	6	NO		27		4	6	7	scheggiatura		16		1	3	4	scheggiatura/frattura		32	33			14	6	4	4	Predeterminated	25	30	27.5
163	S.3434/69	G2.9	A02	Z2	No	Yes	55	56	46	1.21739	10	5.6	<25%	Kr	20	Backed flake		flake	Other	NO		40		8	10	11	corticale									46	63			13	8	4	7	Predeterminated	30	45	37.5	39	39
164	S.3436/69	G1-G2	A02	Z2	No	No	48	50	47		8		>75%	Ju	12	Backed flake		flake	4b	NO		46		2	6	8	corticale									47	50			7	3	5	5	Predeterminated	15	20	17.5
165	S.3437/69	G1-G2	A02	Z2	No	Yes	47	47	32	1.46875	12	3.91667	0	Kr	13	Backed flake		flake	2	Yes	CT + CT	33		3	7	9	scheggiatura		24		2	8	11	scheggiatura		45	47			14	8	4	5	Predeterminated	30	40	35	22	22
166	S.3438/69	G2.9	A02	Z2	No	Yes	31	44	45	0.977778	14	3.14286	25-50%	Kr	15	Backed flake		flake	4b	NO		40		5	12	14	corticale/scheggiatura									35	35			19	13	5	5	Predeterminated	35	45	40	27	27
80	S.356/68	G1	A01	B3	Yes	Yes	47	47	19	2.47368	13	3.61538	25-50%	Kr	11	Backed flake		flake	7	NO		47		5	11	13	corticale	2								43	52			18	12	4	5	Predeterminated	35	50	42.5
81	S.365/68	G1	A01	B3	No	Yes	32	32	23	1.3913	10	3.2	<25%	Kr	7	Backed flake		flake	5	NO		30		3	7	10	scheggiatura/corticale									25	25			4	3	4	7	Predeterminated	50	50	50	22	23
250	S.3863/69	G1	A01	C3	Yes	No	40	40	20		8		<25%	Ju01	7	Scraper		Plaquette	7	NO		21		6	7	8	corticale	3								39	42	cv10	5	6	5	4	6	Post-determinated	55	75	65
315	S.3887/69	G2.9	A08	C3	Yes	Yes	41	41	29	1.41379	10	4.1	25-50%	Ju01	13	keilmesser	Core tool	Plaquette	2b	Yes	CT + CT + Bifacial retouch	40	53	3	7	8	corticale/scheggiatura	3								38	52			10	7	3	3	Post-determinated	35	45	40
316	S.3891/69	N/A			No											Other Bifacial				NO
349	S.3893/69	G2.9	A08	C3	Yes	Yes	87	87	58	1.5	12	7.25	25-50%	Ju	65.3	Other Bifacial		Plaquette	2b	NO		69	77	4	5	8	scheggiatura/naturale	3								84	92		11	5	4	5	4	Post-determinated	30	45	37.5	38	45
307	S.3895/69	G2.9	A08	C3	Yes	Yes	55	55	34	1.61765	11	5	25-50%	Ju01	22	keilmesser	Blank tool	Plaquette	2	Yes	CT + CT + Bifacial retouch	28		5	9	10	scheggiatura									54	65		9	6	4	3	3	Post-determinated	35	45	40	31	34
317	S.3899/69	G2.9	A08	C3	Yes	Yes	41	41	22	1.86364	11	3.72727	<25%	Ly01	10	keilmesser	Core tool	Plaquette	1	Yes	CP + CT + Bifacial retouch	40	48	3	7	10	corticale/scheggiatura	2 + 3								37	38	cv1	4	4	3	4	5	Post-determinated	40	50	45
289	S.4/74	G3.9	A07	C8	Yes	Yes	71	71	40	1.775	13	5.46154	50-75%	Kr01	40	Scraper		Plaquette	2b	Yes	CT + CT + Bifacial retouch	46	53	9	10	12	preparato	1	21		7	9	11	corticale		61	63		9-21	9	6	4	7	Post-determinated	50	60	55	40	45
299	S.4389/70	G1	A03	C6	Yes	Yes	86	86	29	2.96552	17	5.05882	<25%	Ju10	46	keilmesser	Blank tool	Plaquette	1	Yes	CP + CT + Bifacial retouch	85		7	13	16	corticale									85	98		17	19	15	5	5	Post-determinated	50	75	62.5
169	S.4393/70	G1	A03	C6	Yes	Yes	50	59	46	1.28261	11	5.36364	0	Kr	23	Backed flake		flake	6/7	NO		59	77	2	6	9	scheggiatura									55	62			11	5	3	5	Predeterminated	15	35	25
170	S.4396/70	G1	A03	C6	No	Yes	55	56	58	0.965517	14	4	0	Kr	40	Backed flake		flake	4	NO		59	68	4	9	12	scheggiatura									42	57			9	7	4	7	Predeterminated	35	60	47.5
129	S.44/68	G2.2	A02	Z5	No	Yes	30	31	27	1.14815	8	3.875	<25%	Kr	6	Backed flake		flake	6/7	NO		31	45	3	6	7	corticale/scheggiatura									23	28			6	3	4	4	Predeterminated	20	30	25
88	S.4411/70	G1	A01	A6	No	Yes	38	38	35	1.08571	18	2.11111	50-75%	Kr	18	Backed flake		flake	6	NO		34	40	6	12	17	corticale		35	36	2	6	8	scheggiatura/frattura		38	39			23	13	4	5	Predeterminated	40	60	50
82	S.444/68	G1	A01	B3	No	Yes	54	54	40	1.35	8	6.75	<25%	Kr	23	Backed flake		flake	5	NO		54	59	3	6	8	corticale		23		4	5	6	scheggiatura		53	56			9	3	5	5	Predeterminated	35	45	40	28	28
171	S.4457/70	G2	A03	C6	Yes	Yes	60	64	50	1.28	15	4.26667	25-50%	Kr01	43	keilmesser	Core tool	Plaquette	2	Yes	CT + CT + Bifacial retouch	48		2	9	12	frattura/scheggiatura	5	44		3	7	10	scheggiatura	4b	52	74		15	7	5	5	4	Post-determinated	35	45	40
228	S.447/74	G5	A10	X9	Yes	Yes	58	58	35	1.65714	20	2.9	<25%	Ju01	33	keilmesser	Blank tool	frost flake	1	Yes	CP + CT + Bifacial retouch	46		9	17	20	corticale	4b	31		6	12	18	scheggiatura	4b	58	64		16	8	6	4	5	Post-determinated	30	55	42.5
83	S.455/68	G1	A01	B3	No	Yes	34	34	28	1.21429	10	3.4	<25%	Ju	10	Backed flake		flake	4	NO		23		6	7	9	scheggiatura	4b	19		3	5	6	scheggiatura		33	37			25	9	3	4	Predeterminated	25	35	30
327	S.4594/70	G4	A08	C6	Yes	Yes	58	63	50	1.26	19	3.31579	<25%	Ju01		Scraper		flake	2b	Yes	CT + CT + Bifacial retouch	46		3	9	14	corticale	4								60	63	p3-cv1	11	11	9	5	5	Post-determinated	35	50	42.5	39	44
328	S.4604/70	G4	A08	C6	Yes	Yes	35	46	43	1.06977	12	3.83333	0	Kr	19	Scraper		flake	2b	Yes	CT + CT + Bifacial retouch	35	38	5	6	8	scheggiatura	4b	19		2	6	8	scheggiatura	4	45	51		16	10	8	7	5	Post-determinated	45	60	52.5
329	S.4606/70	G4	A08	C6	Yes	Yes	44	44	27	1.62963	9	4.88889	<25%	Ju01	14	keilmesser	Blank tool	Plaquette	6b	NO		34		6	8	8	scheggiatura	3	18		3	6	7	corticale	5	44	58	cv12-cv6	10	11	7	4	7	Post-determinated	35	55	45
84	S.475/68	G1	A01	B3	No	No	36	36	29		7		0	Ju	5	Backed flake		flake	4b	NO		31		4	6	7	scheggiatura									25	25			22	6	4	4	Predeterminated	20	30	25	31
270	S.5224/70	G1.2	A03	D6	Yes	Yes	55	55	25	2.2	22	2.5	<25%	Kr03	27	keilmesser	Exhausted tool	Plaquette	2b	Yes	CT + CT + Bifacial retouch	32		5	15	18	corticale	3	19		5	16	21	corticale	3	42	45		19	18	15	4	7	Post-determinated	55	75	65	29	35
172	S.5227/70	G1.2	A03	D6	No	Yes	71	71	47	1.51064	15	4.73333	<25%	Kr	37	Backed flake		flake	7	NO		71					scheggiatura/corticale									63				8	11	4	7	Predeterminated	40	40	40
271	S.5229/70	G1.2	A03	D6	Yes	Yes	42	42	35	1.2	9	4.66667	0	Kr01		Scraper		flake	4	NO		45	61	5	6	7	scheggiatura	4								34	35			8	4	4	7	Predeterminated	45	70	57.5
173	S.5232/70	G1.2	A03	D6	No	Yes	33	40	39	1.02564	11	3.63636	0	Kr	14	Backed flake		flake	1	Yes	CP + CT	39		2	8	10	frattura/corticale		32		5	8	10	scheggiatura/corticale	4	37	37			15	8	5	4	Predeterminated	30	70	50
272	S.5234/70	G1.2	A03	D6	Yes	Yes	47	47	42	1.11905	21	2.2381	>75%	Ju	39	Scraper		Plaquette	6	NO		35		7	12	15	corticale	3	33		14	18	21	corticale	3	39	43	pradnick-type	9	9	8	5	3	Post-determinated	60	70	65
202	S.5244/74	G1.2	A04	D6	No	Yes	45	45	14	3.21429	7	6.42857	25-50%	Ju	4	Backed flake		flake	1	Yes	CP + CT	44		2	6	8	corticale	5								45	49			10	6	4	5	Predeterminated	40	40	40
203	S.5260/74	G1.2	A04	D6	No	Yes	24	32	30	1.06667	14	2.28571	<25%	Kr	8	Backed flake		flake	4b	NO		31		4	12	14	corticale/scheggiatura									24	24			12	6	4	3	Predeterminated	35	35	35	27	27
174	S.5290/70	G2.9	A03	C7	Yes	Yes	53	58	36	1.61111	11	5.27273	<25%	Ju01	25	Scraper		frost flake	2b	NO		30		3	6	8	corticale	4b								57	63	p10-cv10	11	11	9	4	7	Post-determinated	40	65	52.5
347	S.5337/70	G3	A07	C7	Yes	Yes	65	65	33	1.9697	9	7.22222	0	Kr	19.8	Backed flake		flake	2b	NO		43		3	5	7	scheggiatura/syret?		27		2	5	7	scheggiatura e preparazione PP	4	64	67			6	5	4	5	Predeterminated	35	50	42.5	22	22
273	S.5366/70	G2.9	A03	D6	Yes	Yes	35	37	33	1.12121	11	3.36364	<25%	Ju06	12	Backed flake		flake	4b	NO		29		4	8	10	scheggiatura	4 + 5								31	31			19	9	4	4	Predeterminated	25	30	27.5
175	S.5369/70	G2.9	A03	D6	No	Yes	35	35	32	1.09375	7	5	<25%	Ju	6	Backed flake		flake	5	NO		33		3	4	5	corticale	4								53	53					7	4	Post-determinated	55	75	65
176	S.5689/70	G1.11	A03	D6	No	Yes	43	57	52	1.09615	17	3.35294	<25%	Kr	32	Scraper		flake	4	NO		45		6	14	16	scheggiatura									42	44			23	14	5	5	Post-determinated	35	40	37.5	40	44
177	S.5690/70	G1.11	A03	D6	Yes	Yes	55	55	32	1.71875	16	3.4375	<25%	Kr	26	Scraper		Plaquette	6	NO		54	83	7	12	18	corticale/scheggiatura	2								35	35	cv6	11	14	10	4	7	Post-determinated	60	70	65
178	S.5691/70	G1.11	A03	D6	No	Yes	38	39	40	0.975	8	4.875	0	Kr	13	Backed flake		flake	4b	NO		41	44	4	5	6	scheggiatura	4								37	39			6	4	4	7	Predeterminated	40	40	40
179	S.5729/70	G1	A03	D7	No	Yes	67	94	95	0.989474	21	4.47619	0	Kr	113	Backed flake		flake	4b	NO		79	90	7	14	17	scheggiatura									58	63			16	11	5	5	Predeterminated	25	50	37.5	75	77
180	S.5734/70	G1	A03	D7	Yes	Yes	37	37	31	1.19355	11	3.36364	<25%	Ju01	14	keilmesser	Exhausted tool	Plaquette	2	Yes	CT + CT + Bifacial retouch	25		5	8	10	corticale		27		4	6	7	frattura	4	36	52		17	16	8	5	7	Post-determinated	35	45	40
274	S.5736/70	G1	A03	D7	Yes	Yes	32	40	31	1.29032	9	4.44444	50-75%	Ly03	11	Scraper		flake	2	Yes	CT + CT + Direct retouch	28	32	6	7	8	corticale	3								30	37		12	7	5	4	7	Post-determinated	55	65	60
204	S.5739/74	G1	A04	D7	No	Yes	42	44	38	1.15789	15	2.93333	<25%	Kr	17	Backed flake		flake	7	NO		36		2	8	14	corticale	2								41	67			11	6	3	7	Predeterminated	40	45	42.5
181	S.5740/70	G1	A03	D7	No	Yes	43	44	36	1.22222	13	3.38462	0	Kr	16	Backed flake		flake	3	Yes	CT + CT	40	47	3	7	12	scheggiatura									29	30			11	5	3	4	Predeterminated	30	30	30	30	32
182	S.5854/70	G9	A03	D7	Yes	Yes	34	36	29	1.24138	9	4	0	Ju	11	Backed flake		flake	4	NO		35	49	6	8	9	scheggiatura	4								33	43		3	6	4	4	5	Post-determinated	40	50	45
183	S.5870/70	G9	A03	D7	No	Yes	31	31	17	1.82353	12	2.58333	<25%	Kr	5	Backed flake		flake	5	NO		31	38	5	9	11	scheggiatura/neocorticale	5								27	28			14	8	4	4	Predeterminated	40	45	42.5
345	S.6436/71	N	/	C6	Yes	Yes	49	49	24	2.04167	10	4.9	0	Pink/Brown chert	11.4	Scraper		flake	6/7	NO		47	49	5	9	11	scheggiatura + ritocco	2								47	48	p1	10	10	6	5	4	Post-determinated	30	50	40
324	S.682/75	G4	A09	B9	Yes	Yes	119	119	80	1.4875	31	3.83871	50-75%	Kr	250	Scraper		flake	6b	NO		89	100	17	23	30	corticale	2 + 3	80	82	4	11	17	scheggiatura	4b	118	125		12	12	7	5	5	pre & post-determinated	45	55	50
333	S.6961/72	G2.1	A05	A8	Yes	Yes	56	56	29	1.93103	12	4.66667	50-75%	Ra02	22	Scraper		flake	1	Yes	CP + CT + Bifacial retouch	56	60	7	11	12	corticale									52	56	p12-cx6	16	10	7	4	5	Post-determinated	40	55	47.5
334	S.729/75	M3	/	A7	Yes	Yes	80	80	38	2.10526	15	5.33333	>75%	Kr	46	Scraper		Plaquette	1	Yes	CP + CT + Bifacial retouch	27		3	7	9	corticale	3	33		8	13	14	corticale		80	88		14	13	10	3	5	Post-determinated	45	55	50
340	S.7300/73	G2.2	A05	A8	Yes	No	62	62	34		13		0	Kr07	26	Scraper		flake	7	NO		45		5	11	13	frattura/scheggiatura	3 + 4b								59	66	p14-p13	12	17	11	4	7	Post-determinated	35	55	45	29	34
318	S.7315/73	G2.2	A10	A8	Yes	Yes	55	56	42	1.33333	13	4.30769	50-75%	Kr01		Scraper		flake	2b	Yes		44		5	11	12	corticale		40	48				CT o CP? PARTE ASSOTTIGLIATA BIFACCIALMENTE SU BASE, PROB. PER IMMANICATURA?	3?	46	46	cv6	11	11	7	4	7	Post-determinated	35	60	47.5
214	S.747/68	G2	A06	B6	Yes	Yes	55	56	30	1.86667	14	4	<25%	Ju01	23	keilmesser	Core tool	Plaquette	2	Yes	CT + CT + Bifacial retouch	44		8	12	14	corticale/scheggiatura	3	32		7	11	13	scheggiatura/frattura		56	63		13	15	10	3	7	Post-determinated	45	65	55
251	S.7517/73	G1	A01	Z8	Yes	Yes	50	50	36	1.38889	8	6.25	50-75%	Ju10	16	keilmesser	Blank tool	Plaquette	1	Yes	CT + CT + Bifacial retouch	51	66	3	5	7	scheggiatura/frattura	4b								36	42	cx14	8	6	5	5	7	Post-determinated	50	65	57.5
252	S.7518/73	G1	A01	Z8	Yes	Yes	64	65	35	1.85714	12	5.41667	25-50%	Ju01	36	keilmesser	Blank tool	Plaquette	7	NO		68		6	9	10	frattura/corticale	4 + 4b								64	77	p14	16	13	8	5	7	Post-determinated	40	60	50
92	S.7540/73	G1	A01	Z8	Yes	Yes	36	36	29	1.24138	8	4.5	<25%	Ju	6	Backed flake		flake	7	NO		28		2	5	8	scheggiatura									36	42			3	2	4	5	pre & post-determinated	25	45	35
93	S.7571/73	G1	A01	Z8	Yes	Yes	36	38	39	0.974359	10	3.8	<25%	Ju	9	Backed flake		flake	4b	NO		36		3	7	10	corticale									36	39			4	2	5	7	Predeterminated	25	35	30
94	S.7588/73	G1	A01	Z9	No	Yes	57	59	36	1.63889	7	8.42857	50-75%	Ju01	18	Scraper		frost flake	7	NO		49		4	5	6	frattura?									58	93	cx18-cx24	9	8	4	3	7	Post-determinated	40	65	52.5
95	S.7589/73	G1	A01	Z7	No	Yes	46	46	31	1.48387	7	6.57143	0	Ju	10	Scraper		Kombewa-type flake	4b	NO		42	48	2	6	8	frattura?									46	49	p2	3	7	5	4	7	Post-determinated	45	45	45	28	28
222	S.7648/73	G4	A09	A8	Yes	Yes	68	68	44	1.54545	8	8.5	>75%	Ju01	28	keilmesser	Core tool	Plaquette	2	Yes	CT + CT + Bifacial retouch	32		3	5	6	corticale	5	28		3	4	4	scheggiatura/frattura		46	68		13	8	3	5	3	Post-determinated	25	30	27.5
223	S.7649/73	G4	A09	A8	Yes	Yes	56	56	36	1.55556	7	8	>75%	Ju01	18	keilmesser	Core tool	Plaquette	2b	Yes		34		4	6	7	corticale	5								56	70			5	3	3	5	Post-determinated	45	55	50	28	32
253	S.7737/73	G1	A01	B8	Yes	Yes	38	38	27	1.40741	13	2.92308	<25%	Ju10	15	keilmesser	Exhausted tool	Plaquette	6b	NO		30		4	6	7	scheggiatura	3	18		4	6	8	corticale	3	37	46		9	11	9	4	7	Post-determinated	50	65	57.5
96	S.7748/73	G1	A01	B8	No	Yes	29	36	35	1.02857	8	4.5	0	Kr	7	Backed flake		Kombewa-type flake	7	NO		35	37	2	4	6	scheggiatura (tallone faccettato)	4 (ma è tallone)								38	53			8	3	2	4	Predeterminated	20	20	20
97	S.7753/73	G1	A01	B8	No	Yes	39	39	20	1.95	11	3.54545	<25%	Ju	6	Backed flake		flake	6/7	NO		39	43	4	8	10	scheggiatura	4								37	44			5	4	4	2	Predeterminated	35	50	42.5
98	S.7764/73	G1	A01	B8	No	Yes	29	32	32	1	9	3.55556	<25%	Ju	6	Backed flake		flake	3	Yes	CT + CT	30	35	3	6	7	scheggiatura/corticale									31	38			15	7	7	4	pre & post-determinated	25	30	27.5	16	16
99	S.7780/73	G2	A01	Z8	No	Yes	33	33	21	1.57143	8	4.125	0	Kr	5	Backed flake		flake	4	NO		32	35	5	7	9	scheggiatura									21	21			15	7	4	3	Predeterminated	30	30	30	16	16
254	S.7781/73	G2	A01	Z8	No	Yes	56	66	64	1.03125	20	3.3	0	Kr01	76	Scraper		flake	4	NO		51		12	14	16	scheggiatura	4b	45		7	10	11	scheggiatura	4	65	84	cv10-cv14	13	11	9	4	7	Post-determinated	50	65	57.5
100	S.7782/73	G2	A01	Z8	No	Yes	42	48	28	1.71429	10	4.8	25-50%	Ju10	14	keilmesser	Core tool	Plaquette	6b	NO		41			10		scheggiatura/frattura		22		5	7	7	corticale		48	56	p1	19 d; 17 i	21	10	4	5	Post-determinated	30	40	35
101	S.7808/73	G2	A01	Z8	No	Yes	34	34	26	1.30769	13	2.61538	0	Kr	6	Backed flake		flake	4	NO		30		4	10	11	scheggiatura									34	38			18	10	4	5	Predeterminated	25	40	32.5	24	24
308	S.782/75	G2	A06	A7	Yes	Yes	65	65	26	2.5	13	5	25-50%	Kr	22	Backed flake		flake	5	NO		86		8	11	14	corticale									47	47			9	7	4	7	Predeterminated	45	50	47.5
309	S.783/75	G2	A06	A7	Yes	Yes	62	62	33	1.87879	10	6.2	<25%	Kr	18	Backed flake		flake	7	NO		59	64	3	7	9	corticale									58	66			6	3	4	5	Predeterminated	30	55	42.5
310	S.804/75	G2	A06	B7	Yes	Yes	73	73	38	1.92105	20	3.65	<25%	Kr03	42	keilmesser	Core tool	Undetermined	1	Yes	CP + CT + Bifacial retouch	63		2	12	14	corticale/scheggiatura	3								71	71	cv8-cv12	17	12	10	5	3	Post-determinated	55	70	62.5
102	S.8059/73	G1	A01	A9	No	Yes	42	42	39	1.07692	11	3.81818	0	Kr	15	Backed flake		flake	3	Yes	CT + CT	43	47	3	7	11	scheggiatura	4								31	45			18	8	4	5	Predeterminated	25	30	27.5	25	42
103	S.8070/73	G1	A01	A8	No	Yes	36	47	37	1.27027	10	4.7	25-50%	Kr	7	Backed flake		flake	1	Yes	CP + CT	44		2	7	9	corticale									41	46			16	8	4	4	Predeterminated	30	30	30
104	S.8071/73	G1	A01	A9	No	Yes	33	49	40	1.225	8	6.125	<25%	Kr	6	Backed flake		flake	1	Yes	CP + CT	49		2	6	8	corticale									48	61			8	4	5	7	Predeterminated	20	40	30
105	S.8079/73	G1	A01	A9	No	No	27	37	35		7		0	Kr	7	Backed flake		flake	3	Yes	CT + CT	26		4	5	6	scheggiatura		13		3	4	4	scheggiatura		20	30			11	6	4	5	Predeterminated	30	45	37.5	22	31
106	S.8080/73	G1	A01	A9	No	No	34	36	36	1	12	3	0	Kr	8	Backed flake		flake	Fragmented	NO		31		3	7	11	scheggiatura									32	35			7	4	5	5	Predeterminated	25	40	32.5
107	S.8092/73 a	G1	A01	A9	Yes	Yes	35	35	21	1.66667	9	3.88889	0	Kr	5	Backed flake		flake	5	NO		33		2	6	8	scheggiatura/frattura									32	35			20	7	5	4	Predeterminated	15	25	20
108	S.8092/73 b	G1	A01	A9	Yes	Yes	29	30	23	1.30435	6	5	0	Kr	3	Backed flake		flake	2b	Yes	CT + CT	22	24	2	4	6	scheggiatura									22	26			16	5	5	4	Predeterminated	15	30	22.5	19	20
109	S.8101/73	G1	A01	A10	Yes	Yes	47	49	27	1.81481	10	4.9	25-50%	Ly	11	Backed flake		flake	1	Yes		46	49	4	7	10	corticale									30	33			18	10	5	5	pre & post-determinated	25	45	35
229	S.8125/73	G5	A10	Z8	Yes	Yes	74	74	58	1.27586	14	5.28571	>75%	Kr01	67	Scraper		frost flake	6b	NO		48		7	9	10	scheggiatura/frattura		47		6	10	12	scheggiatura/corticale	3	68	75		12	21	13	7	5	Post-determinated	45	60	52.5
255	S.8145/73	G1	A01	B9	Yes	Yes	71	71	28	2.53571	19	3.73684	25-50%	Ju10	44	keilmesser	Exhausted tool	Plaquette	2b	Yes	CT + CT + Bifacial retouch	65		10	15	18	corticale	3	23		11	15	17	scheggiatura/frattura	5	71	84	p10-p14	19	17	13	4	7	Post-determinated	50	65	57.5
110	S.8148/73	G1	A01	B9	No	Yes	43	50	43	1.16279	10	5	<25%	Kr	18	Backed flake		flake	4b	NO		50	67	4	7	9	scheggiatura/corticale									46	72			12	6	1	5	Predeterminated	25	30	27.5
111	S.8165/73	G1	A01	B9	No	Yes	25	25	22	1.13636	9	2.77778	0	Kr	4	Backed flake		flake	3	Yes	CT + CT	19		3	7	9	scheggiatura									22	22			16	9	4	2	Predeterminated	30	30	30	20	20
286	S.8311/73	G2.1	A05	A9	Yes	Yes	81	82	46	1.78261	15	5.46667	>75%	Ju10	56	keilmesser	Core tool	Plaquette	2b	Yes	CT + CT + Bifacial retouch	64		4	10	14	frattura/scheggiatura	3	43		4	11	13	frattura/scheggiatura		74	92		24	10	6	3	3	Post-determinated	30	35	32.5
341	S.8346/73	G2.1	A05	A9	Yes	Yes	80	80	45	1.77778	8	10	>75%	Kr01	42	Scraper		frost flake	7	NO		68		4	7	8	corticale	2b								72	79	cv22-cv24	8	9	6	4	6	Post-determinated	35	75	55
302	S.84/74	G1.9	A03	C9	Yes	Yes	76	76	36	2.11111	14	5.42857	<25%	Kr01	41	Scraper		flake	5	NO		60	64	7	13	14	corticale									72	75	p8-p12		12	9	4	6	Post-determinated	35	55	45
224	S.8499/73	G4	A09	B8	Yes	Yes	58	58	27	2.14815	9	6.44444	>75%	Ju01	14	keilmesser	Core tool	Plaquette	2b	Yes		25		3	6	8	scheggiatura/corticale	3								58	80		8	7	4	3	5	Post-determinated	45	50	47.5
225	S.8620/73	G4	A09	B9	Yes	Yes	56	57	31	1.83871	8	7.125	50-75%	Ju01	15	keilmesser	Core tool	Plaquette	2b	Yes		45	49	1	3	5	scheggiatura/corticale	3								57	73		9	9	7	3	5	Post-determinated	40	50	45
226	S.8621/73	G4	A09	A9	Yes	Yes	45	45	35	1.28571	10	4.5	>75%	Ju	19	Scraper		Plaquette	6	NO		29		7	8	8	scheggiatura/frattura		25		6	7	7	scheggiatura/frattura		44	49		9	6	3	3	5	Post-determinated	35	50	42.5
346	S.8721/73	G3	A07	A9	Yes	Yes	47	47	29	1.62069	6	7.83333	>75%	Brown/Grey chert	8.9	Scraper		frost flake	2b	NO		32		4	5	5	corticale		23		2	3	3	corticale	3	32	32		6	4	2	4	5	Post-determinated	30	50	40	15	15
230	S.8803/73	G4a	A10	B8	Yes	Yes	53	53	33	1.60606	14	3.78571	<25%	Kr01	23	keilmesser	Exhausted tool	Plaquette	2b	Yes		39	43	11	13	14	corticale	3								49	60		18	8	4	3	4	Post-determinated	30	50	40	21	22
231	S.8889/73	G4a	A10	A9	Yes	Yes	47	49	32	1.53125	9	5.44444	25-50%	Ju01	17	keilmesser	Core tool	Plaquette	6b	NO		22		2	5	6	corticale	3	15		2	5	7	corticale	3	45	51		10	9	6	3	7	Post-determinated	40	55	47.5
232	S.8890/73	G4a	A10	A9	Yes	Yes	36	36	23	1.56522	11	3.27273	<25%	Ly01	10	keilmesser	Exhausted tool	Undetermined	6	NO		37	47	6	9	12	corticale/scheggiatura	3 + 5								34	36		11	12	8	5	3	Post-determinated	40	55	47.5
342	S.8918/73	G5	A10	A9	Yes	Yes	53	53	35	1.51429	9	5.88889	25-50%	Kr	19	Scraper		flake	2	Yes	CP + CT + Bifacial retouch	47	48	4	6	8	preparato	1	24		5	6	7	scheggiatura/corticale		53	62	p1-cv1	3	20	9	5	3	Post-determinated	25	35	30
112	S.8981/73	G2	A01	Z9	No	No	23	23	26		6		0	Ju	4	Backed flake		Kombewa-type flake	Fragmented	NO					5			4														7	4
311	S.908/75	G2	A01	Z8	Yes	Yes	59	75	73	1.0274	12	6.25	0	Kr	48	Scraper		flake	1	Yes	CT + CT + Direct retouch	73		2	5	7	scheggiatura?									66	69		7	10	8	5	5	Post-determinated	50	65	57.5
300	S.9193/74	G2	A03	B10	Yes	Yes	60	60	41	1.46341	8	7.5	<25%	Ju10	27	Scraper		Plaquette	7	NO		46					corticale	3								59	108		11	6	3	2	3	Post-determinated	30	45	37.5
184	S.9194/74	G2	A03	B10	No	Yes	45	45	35	1.28571	13	3.46154	0	Ju	25	Other Bifacial		Plaquette	7	NO		79	79	4	7	12	frattura/scheggiatura	4								43	53		14	7	5	3	7	pre & post-determinated	45	60	52.5
275	S.9196/74	G2	A03	B10	Yes	Yes	48	48	31	1.54839	7	6.85714	>75%	Ju01	11	Scraper		frost flake	6	NO		29		2	3	4	scheggiatura/frattura		28		1	2	3	corticale		46	46	p1-p2	7	5	4	5	7	Post-determinated	45	60	52.5
227	S.9227/74	G4	A09	B10	Yes	Yes	69	70	41	1.70732	10	7	>75%	Ju01	36	Scraper		Plaquette	5	NO		63		8	9	9	corticale	2b + 5	30		6	8	9	corticale/scheggiatura	3 + 5	70	82		8-22	6	4	4	7	Post-determinated	30	45	37.5
256	S.9296/74	G1.1	A01	Z10	No	Yes	53	55	40	1.375	13	4.23077	<25%	Ju01	27	Scraper		flake	5	NO		51	59	5	10	12	corticale/scheggiatura	4b								50	54	p1-p2	8	7	5	4	7	Post-determinated	40	45	42.5
113	S.9352/74	G1-2	A01	Z10	Yes	Yes	53	69	33	2.09091	14	4.92857	25-50%	Kr	22	Backed flake		flake	6/7	NO		56		5	13	18	corticale		28		6	10	13	scheggiatura		69	75			19	11	4	4	Predeterminated	30	40	35
257	S.9370/74	G1.9	A01	Z10	Yes	Yes	28	28	25	1.12	11	2.54545	<25%	Ju10	10	keilmesser	Exhausted tool	Undetermined	6b	NO		35		5	8	10	corticale	3								28	52					\	\	Post-determinated	60	85	72.5
114	S.9374/74	G1-9	A01	Z10	No	Yes	64	65	58	1.12069	17	3.82353	0	Kr	48	Backed flake		flake	3	Yes	CT + CT	63	65	5	10	16	scheggiatura		24		6	11	15	scheggiatura		42	42			7	5	4	7	Post-determinated	45	50	47.5	60	63
115	S.9382/74	G1.9	A01	Z10	Yes	Yes	63	63	29	2.17241	13	4.84615	<25%	Kr	19	Backed flake		flake	5	NO		60	62	5	9	11	scheggiatura/corticale									60	63			27	11	4	4	Predeterminated	30	40	35
116	S.9389/74	G1.9	A01	Z10	Yes	Yes	51	54	43	1.25581	12	4.5	25-50%	Kr	22	Backed flake		flake	6	NO		37	39	5	10	12	scheggiatura		41	46	5	9	10	corticale		54	59			30	11	5	4	Predeterminated	20	35	27.5
117	S.9394/74	G1.9	A01	Z10	No	Yes	33	33	33	1	19	1.73684	0	Kr	12	Backed flake		flake	7	NO		38		5	14	19	scheggiatura									40	51			17	13	4	5	Predeterminated	45	50	47.5
118	S.9410/74	G1.9	A01	Z10	No	Yes	40	40	17	2.35294	12	3.33333	0	Kr	3	Backed flake		Kombewa-type flake	7	NO		36		2	4	5	scheggiatura									36	49			15	4	5	4	Predeterminated	20	25	22.5
343	S.9485/74	G5	A10	A10	Yes	Yes	35	48	47	1.02128	16	3	50-75%	Kr03	20	Scraper		flake	6	NO		45	71	5	11	16	scheggiatura/corticale	3								46	48	p2-p10	7	5	3	3	5	Post-determinated	35	45	40
344	S.9488/74	G5	A10	A10	Yes	Yes	58	58	21	2.7619	7	8.28571	<25%	Ra03	10	Scraper		flake	6	NO		58	65	4	5	7	corticale									55	57	p18-p16	7	20	6	4	7	Post-determinated	40	55	47.5
233	S.9517/74	G5.1	A10	A10	Yes	Yes	39	40	22	1.81818	15	2.66667	<25%	Ra02		keilmesser	Exhausted tool	Undetermined	1	Yes	CP + CT + Bifacial retouch	40	44	7	12	15	corticale/scheggiatura	3								39	39					\	\	Post-determinated	\	\
205	S.9695/74	G1	A04	C8	Yes	Yes	44	44	29	1.51724	12	3.66667	<25%	Kr	17	Backed flake		flake	7	NO		37		2	8	12	scheggiatura									44	57			8	6	4	5	Predeterminated	30	50	40
312	S.976/75	G2	A05	A8	No	Yes	47	47	32	1.46875	13	3.61538	50-75%	Kr	20	Scraper		flake	6	NO		46	72	3	10	13	corticale									41	42	cx14-cx20	8	10	8	4	7	Post-determinated	50	65	57.5
258	S.9781/74	G.1	A01	D8	No	Yes	105	106	75	1.41333	23	4.6087	<25%	Kr01	204	Scraper		flake	2	Yes	CT + CT + Bifacial retouch	83	94	13	19	22	corticale/scheggiatura									99	134	cv8	19	25	17	4	7	Post-determinated	40	60	50
259	S.9783/74	G.1	A01	D8	No	Yes	73	79	79	1	14	5.64286	<25%	Kr08	87	Scraper		flake	4b	NO		69		7	13	14	corticale	5								57	64			18	11	3	5	pre & post-determinated	40	45	42.5	55	55
119	S.9789/74	G1	A01	D8	Yes	Yes	61	62	39	1.58974	17	3.64706	25-50%	Ju01	42	Scraper		frost flake	6	NO		61	77	8	14	16	corticale									58	61	cv1	7	8	6	4	7	Post-determinated	45	55	50
313	S.979/75	G2	A05	A8	Yes	Yes	58	65	43	1.51163	11	5.90909	>75%	Kr	29	Scraper		flake	6	NO		60	72	6	9	10	corticale									62	64	p8-p14	12	12	9	4	7	Post-determinated	40	55	47.5
120	S.9826/74	G1	A01	D8	Yes	Yes	49	49	32	1.53125	11	4.45455	<25%	Kr	16	Backed flake		flake	7	NO		47		5	9	11	corticale									47	60			25	11	4	7	Predeterminated	25	60	42.5
185	S.9897/74	G2	A03	C8	Yes	Yes	41	43	38	1.13158	9	4.77778	>75%	Ju	15	Scraper		Plaquette	2b	NO		33		4	5	6	frattura/scheggiatura		33		4	5	6	corticale		42	60		8	7	3	5	7	Post-determinated	30	40	35
186	S.9910/74	G2	A03	G8	Yes	Yes	57	57	32	1.78125	14	4.07143	25-50%	Kr	24	Backed flake		flake	7	NO		57	63	5	10	13	corticale/scheggiatura	2								44	53		8	10	8	4	7	Post-determinated	60	70	65
206	S.9911/74	G2	A04	C8	Yes	Yes	60	60	41	1.46341	14	4.28571	<25%	Kr	26	Backed flake		flake	6	NO		58		5	7	13	corticale		40		3	10	13	corticale		50	53		6	6	4	4	7	pre & post-determinated	35	50	42.5
[truncated: 14 more columns]
